# Supplementary material for: Development of amplicon deep sequencing markers and data analysis pipeline for genotyping multi-clonal malaria infections
Source: BMC Genomics. 2017 Nov 13;18:864. doi: 10.1186/s12864-017-4260-y (PMC5682641; doi:10.1186/s12864-017-4260-y)
Supplement: Supplementary file 2 — List of 200 bp He windows of whole P. falciparum genome. (XLSX 96 kb) [file 12864_2017_4260_MOESM2_ESM.xlsx]

## Sheet: hd_window200_MalariaGen_Samples
200 bp Region of genome screened							Annotated gene overlapping with 200 bp region screended
seqnames	start	end	He	numSNP	numHaplotypes	numSamples	Gene	description	MultiGeneFamily	Repeats
Pf3D7_13_v3	1466201	1466400	0.940821	15	58	1470	PF3D7_1335900	sporozoite+surface+protein+2+(TRAP)	FALSE	FALSE
Pf3D7_04_v3	1100001	1100200	0.938701	20	80	1724	PF3D7_0424400	surface-associated+interspersed+protein+4.2+(SURFIN+4.2)+(SURF4.2)	TRUE	FALSE
Pf3D7_04_v3	1100201	1100400	0.935383	20	94	1728	PF3D7_0424400	surface-associated+interspersed+protein+4.2+(SURFIN+4.2)+(SURF4.2)	TRUE	FALSE
Pf3D7_14_v3	3121401	3121600	0.925571	20	59	1984	PF3D7_1475800	conserved+Plasmodium+protein,+unknown+function	FALSE	TRUE
Pf3D7_08_v3	1310801	1311000	0.916608	16	74	2048	PF3D7_0830800	surface-associated+interspersed+protein+8.2+(SURFIN+8.2)+(SURF8.2)	TRUE	FALSE
Pf3D7_12_v3	659801	660000	0.914004	24	108	1983	PF3D7_1216600	cell+traversal+protein+for+ookinetes+and+sporozoites+(CelTOS)	FALSE	FALSE
Pf3D7_13_v3	1419401	1419600	0.905798	22	56	2041	PF3D7_1335100	merozoite+surface+protein+7+(MSP7)	FALSE	FALSE
Pf3D7_11_v3	1294401	1294600	0.89421	10	31	1413	PF3D7_1133400	apical+membrane+antigen+1+(AMA1)	FALSE	FALSE
Pf3D7_14_v3	3121601	3121800	0.888879	20	56	1954	PF3D7_1475800	conserved+Plasmodium+protein,+unknown+function	FALSE	FALSE
Pf3D7_04_v3	1101001	1101200	0.887011	32	68	1712	PF3D7_0424400	surface-associated+interspersed+protein+4.2+(SURFIN+4.2)+(SURF4.2)	TRUE	FALSE
Pf3D7_08_v3	1310601	1310800	0.885695	16	60	2079	PF3D7_0830800	surface-associated+interspersed+protein+8.2+(SURFIN+8.2)+(SURF8.2)	TRUE	FALSE
Pf3D7_08_v3	1311001	1311200	0.884136	25	59	1889	PF3D7_0830800	surface-associated+interspersed+protein+8.2+(SURFIN+8.2)+(SURF8.2)	TRUE	FALSE
Pf3D7_04_v3	1100401	1100600	0.879166	30	75	1717	PF3D7_0424400	surface-associated+interspersed+protein+4.2+(SURFIN+4.2)+(SURF4.2)	TRUE	FALSE
Pf3D7_09_v3	1468601	1468800	0.87814	18	35	1726	PF3D7_0937100	Plasmodium+exported+protein,+unknown+function	FALSE	TRUE
Pf3D7_13_v3	1465601	1465800	0.876947	34	102	1915	PF3D7_1335900	sporozoite+surface+protein+2+(TRAP)	FALSE	FALSE
Pf3D7_11_v3	1295001	1295200	0.873396	12	27	2197	PF3D7_1133400	apical+membrane+antigen+1+(AMA1)	FALSE	FALSE
Pf3D7_01_v3	529601	529800	0.864599	13	36	2174	PF3D7_0113800	DBL+containing+protein,+unknown+function	FALSE	FALSE
Pf3D7_12_v3	95401	95600	0.85944	23	41	2201	PF3D7_1201400	Plasmodium+exported+protein,+unknown+function	FALSE	FALSE
Pf3D7_14_v3	3121001	3121200	0.853591	18	34	1624	PF3D7_1475800	conserved+Plasmodium+protein,+unknown+function	FALSE	FALSE
Pf3D7_08_v3	398601	398800	0.845788	19	29	2193	PF3D7_0807700	serine+protease+DegP+(DegP)	FALSE	TRUE
Pf3D7_01_v3	531801	532000	0.843839	15	24	2212	PF3D7_0113800	DBL+containing+protein,+unknown+function	FALSE	FALSE
Pf3D7_07_v3	466401	466600	0.841884	13	36	1809	PF3D7_0710200	conserved+Plasmodium+protein,+unknown+function	FALSE	FALSE
Pf3D7_14_v3	3126001	3126200	0.841402	16	40	1972	PF3D7_1475900	conserved+Plasmodium+protein,+unknown+function	FALSE	FALSE
Pf3D7_08_v3	1325801	1326000	0.833398	23	56	1681	PF3D7_0831100	surface-associated+interspersed+protein+8.1+(SURFIN+8.1)+(SURF8.1)	TRUE	FALSE
Pf3D7_08_v3	1311201	1311400	0.830697	23	46	1624	PF3D7_0830800	surface-associated+interspersed+protein+8.2+(SURFIN+8.2)+(SURF8.2)	TRUE	FALSE
Pf3D7_01_v3	180201	180400	0.830559	9	40	1550	PF3D7_0104100	conserved+Plasmodium+membrane+protein,+unknown+function	FALSE	FALSE
Pf3D7_07_v3	468801	469000	0.827202	14	32	2143	PF3D7_0710200	conserved+Plasmodium+protein,+unknown+function	FALSE	TRUE
Pf3D7_01_v3	529201	529400	0.826529	15	34	2222	PF3D7_0113800	DBL+containing+protein,+unknown+function	FALSE	FALSE
Pf3D7_11_v3	1295201	1295400	0.8256	12	26	2117	PF3D7_1133400	apical+membrane+antigen+1+(AMA1)	FALSE	FALSE
Pf3D7_10_v3	1389201	1389400	0.824744	14	22	2170	PF3D7_1035000	U2+snRNA/tRNA+pseudouridine+synthase,+putative	FALSE	FALSE
Pf3D7_14_v3	3121201	3121400	0.822331	19	46	2163	PF3D7_1475800	conserved+Plasmodium+protein,+unknown+function	FALSE	FALSE
Pf3D7_08_v3	1290401	1290600	0.818134	14	48	2253	PF3D7_0830300	sporozoite+invasion-associated+protein+2+(SIAP2)	FALSE	FALSE
Pf3D7_04_v3	544601	544800	0.814952	16	29	2186	PF3D7_0412300	phosphopantothenoylcysteine+synthetase,+putative	FALSE	FALSE
Pf3D7_05_v3	482001	482200	0.81291	19	24	2220	PF3D7_0511400	conserved+Plasmodium+protein,+unknown+function	FALSE	TRUE
Pf3D7_08_v3	1362801	1363000	0.810697	11	24	2232	PF3D7_0831600	cytoadherence+linked+asexual+protein+8+(CLAG8)	FALSE	FALSE
Pf3D7_02_v3	278201	278400	0.807289	28	40	2117	PF3D7_0207000	merozoite+surface+protein+4+(MSP4)	FALSE	FALSE
Pf3D7_04_v3	1113401	1113600	0.807266	10	18	2398	PF3D7_0424600	Plasmodium+exported+protein+(PHISTb),+unknown+function	TRUE	FALSE
Pf3D7_04_v3	1100801	1101000	0.806771	18	49	1679	PF3D7_0424400	surface-associated+interspersed+protein+4.2+(SURFIN+4.2)+(SURF4.2)	TRUE	FALSE
Pf3D7_01_v3	532201	532400	0.805794	14	33	2061	PF3D7_0113800	DBL+containing+protein,+unknown+function	FALSE	FALSE
Pf3D7_11_v3	1294601	1294800	0.804715	11	20	2057	PF3D7_1133400	apical+membrane+antigen+1+(AMA1)	FALSE	FALSE
Pf3D7_09_v3	82001	82200	0.803916	13	19	2115	PF3D7_0901700	Plasmodium+exported+protein+(hyp5),+unknown+function	FALSE	FALSE
Pf3D7_08_v3	1311801	1312000	0.799938	8	16	1870	PF3D7_0830800	surface-associated+interspersed+protein+8.2+(SURFIN+8.2)+(SURF8.2)	TRUE	FALSE
Pf3D7_03_v3	221401	221600	0.799052	26	64	1701	PF3D7_0304600	circumsporozoite+(CS)+protein+(CSP)	FALSE	FALSE
Pf3D7_07_v3	465401	465600	0.797601	15	20	2263	PF3D7_0710200	conserved+Plasmodium+protein,+unknown+function	FALSE	FALSE
Pf3D7_10_v3	1392601	1392800	0.794705	17	27	2140	PF3D7_1035100	probable+protein,+unknown+function	FALSE	FALSE
Pf3D7_07_v3	1358801	1359000	0.793881	7	10	2295	PF3D7_0731500	erythrocyte+binding+antigen-175+(EBA175)	FALSE	FALSE
Pf3D7_05_v3	1114001	1114200	0.79086	6	10	2314	PF3D7_0526600	conserved+Plasmodium+protein,+unknown+function	FALSE	TRUE
Pf3D7_07_v3	619201	619400	0.789053	7	18	2236	PF3D7_0713600	mitochondrial+ribosomal+protein+S5+precursor,+putative	FALSE	FALSE
Pf3D7_01_v3	533001	533200	0.787402	13	26	1817	PF3D7_0113800	DBL+containing+protein,+unknown+function	FALSE	FALSE
Pf3D7_04_v3	1006201	1006400	0.785265	16	32	2247	PF3D7_0422200	erythrocyte+membrane-associated+antigen	FALSE	FALSE
Pf3D7_05_v3	288801	289000	0.784666	10	13	2341	PF3D7_0506900	rhomboid+protease+ROM4+(ROM4)	FALSE	FALSE
Pf3D7_13_v3	853801	854000	0.784468	18	24	2378	PF3D7_1320700	conserved+Plasmodium+protein,+unknown+function	FALSE	FALSE
Pf3D7_02_v3	109601	109800	0.773853	13	19	2345	PF3D7_0202100	Plasmodium+exported+protein+(PHISTc),+unknown+function,liver+stage+associated+protein+2+(LSAP2)	TRUE	FALSE
Pf3D7_07_v3	80201	80400	0.773561	34	40	1650	PF3D7_0701900	Plasmodium+exported+protein,+unknown+function	FALSE	FALSE
Pf3D7_08_v3	1312201	1312400	0.773307	11	19	1822	PF3D7_0830800	surface-associated+interspersed+protein+8.2+(SURFIN+8.2)+(SURF8.2)	TRUE	FALSE
Pf3D7_08_v3	845201	845400	0.772687	16	18	2355	PF3D7_0818600	conserved+Plasmodium+protein,+unknown+function	FALSE	FALSE
Pf3D7_01_v3	528001	528200	0.772511	19	31	2240	PF3D7_0113800	DBL+containing+protein,+unknown+function	FALSE	FALSE
Pf3D7_01_v3	534201	534400	0.770895	13	19	2236	PF3D7_0113800	DBL+containing+protein,+unknown+function	FALSE	FALSE
Pf3D7_12_v3	659601	659800	0.770727	14	21	1945	PF3D7_1216600	cell+traversal+protein+for+ookinetes+and+sporozoites+(CelTOS)	FALSE	FALSE
Pf3D7_04_v3	1099801	1100000	0.770608	17	28	2216	PF3D7_0424400	surface-associated+interspersed+protein+4.2+(SURFIN+4.2)+(SURF4.2)	TRUE	FALSE
Pf3D7_09_v3	1206401	1206600	0.769605	5	8	2179	PF3D7_0930300	merozoite+surface+protein+1+(MSP1)	FALSE	FALSE
Pf3D7_01_v3	536001	536200	0.769505	13	28	2217	PF3D7_0113800	DBL+containing+protein,+unknown+function	FALSE	FALSE
Pf3D7_01_v3	532401	532600	0.769204	19	34	1945	PF3D7_0113800	DBL+containing+protein,+unknown+function	FALSE	TRUE
Pf3D7_01_v3	529001	529200	0.768828	16	21	2241	PF3D7_0113800	DBL+containing+protein,+unknown+function	FALSE	FALSE
Pf3D7_01_v3	534001	534200	0.767828	12	22	2233	PF3D7_0113800	DBL+containing+protein,+unknown+function	FALSE	FALSE
Pf3D7_10_v3	1414201	1414400	0.758732	13	23	1571	PF3D7_1035700	duffy+binding-like+merozoite+surface+protein+(DBLMSP)	FALSE	FALSE
Pf3D7_14_v3	3124601	3124800	0.758498	16	21	2348	PF3D7_1475900	conserved+Plasmodium+protein,+unknown+function	FALSE	FALSE
Pf3D7_03_v3	848401	848600	0.757132	6	11	2544	PF3D7_0320400	oocyst+capsule+protein+(Cap380)	FALSE	FALSE
Pf3D7_04_v3	283401	283600	0.757025	24	76	1966	PF3D7_0405300	liver+specific+protein+2,+putative+(LISP2)	FALSE	FALSE
Pf3D7_01_v3	532801	533000	0.756795	15	20	2272	PF3D7_0113800	DBL+containing+protein,+unknown+function	FALSE	FALSE
Pf3D7_05_v3	369601	369800	0.754147	18	22	2266	PF3D7_0508900	conserved+Plasmodium+protein,+unknown+function	FALSE	FALSE
Pf3D7_14_v3	3126201	3126400	0.753741	13	27	2302	PF3D7_1475900	conserved+Plasmodium+protein,+unknown+function	FALSE	FALSE
Pf3D7_04_v3	1137001	1137200	0.75351	17	20	1945	PF3D7_0425200	Plasmodium+exported+protein+(hyp15),+unknown+function	FALSE	FALSE
Pf3D7_04_v3	1136801	1137000	0.752858	26	28	1871	PF3D7_0425200	Plasmodium+exported+protein+(hyp15),+unknown+function	FALSE	FALSE
Pf3D7_08_v3	1316001	1316200	0.752234	15	17	2349	PF3D7_0830800	surface-associated+interspersed+protein+8.2+(SURFIN+8.2)+(SURF8.2)	TRUE	FALSE
Pf3D7_08_v3	1342201	1342400	0.751619	10	13	2495	PF3D7_0831300	Plasmodium+exported+protein,+unknown+function+(GEXP13)	FALSE	TRUE
Pf3D7_04_v3	103801	104000	0.751611	5	8	2373	PF3D7_0401800	Plasmodium+exported+protein+(PHISTb),+unknown+function+(PfD80)	TRUE	FALSE
Pf3D7_14_v3	3193401	3193600	0.750816	15	20	2266	PF3D7_1477600	surface-associated+interspersed+protein+14.1+(SURFIN+14.1)+(SURF14.1)	TRUE	FALSE
Pf3D7_13_v3	1465001	1465200	0.750033	16	24	2246	PF3D7_1335900	sporozoite+surface+protein+2+(TRAP)	FALSE	FALSE
Pf3D7_03_v3	851001	851200	0.747969	12	14	2560	PF3D7_0320400	oocyst+capsule+protein+(Cap380)	FALSE	FALSE
Pf3D7_14_v3	3216401	3216600	0.745786	21	27	2276	PF3D7_1478100	Plasmodium+exported+protein+(hyp13),+unknown+function	FALSE	TRUE
Pf3D7_04_v3	1101801	1102000	0.740003	20	30	1904	PF3D7_0424400	surface-associated+interspersed+protein+4.2+(SURFIN+4.2)+(SURF4.2)	TRUE	FALSE
Pf3D7_04_v3	1101201	1101400	0.739676	5	10	1879	PF3D7_0424400	surface-associated+interspersed+protein+4.2+(SURFIN+4.2)+(SURF4.2)	TRUE	FALSE
Pf3D7_07_v3	618001	618200	0.73667	8	17	2266	PF3D7_0713600	mitochondrial+ribosomal+protein+S5+precursor,+putative	FALSE	FALSE
Pf3D7_01_v3	179201	179400	0.734443	17	20	2235	PF3D7_0104100	conserved+Plasmodium+membrane+protein,+unknown+function	FALSE	FALSE
Pf3D7_04_v3	1102801	1103000	0.73248	6	18	2365	PF3D7_0424400	surface-associated+interspersed+protein+4.2+(SURFIN+4.2)+(SURF4.2)	TRUE	TRUE
Pf3D7_04_v3	880801	881000	0.732199	17	22	2333	PF3D7_0419900	phosphatidylinositol+4-kinase,+putative	FALSE	FALSE
Pf3D7_07_v3	169201	169400	0.731144	10	16	2241	PF3D7_0704000	conserved+Plasmodium+membrane+protein,+unknown+function	FALSE	FALSE
Pf3D7_02_v3	374001	374200	0.729389	8	16	2301	PF3D7_0209000	6-cysteine+protein+(P230)	FALSE	FALSE
Pf3D7_10_v3	557601	557800	0.729295	9	11	2487	PF3D7_1014100	conserved+Plasmodium+protein,+unknown+function	FALSE	TRUE
Pf3D7_02_v3	805801	806000	0.726224	21	28	2259	PF3D7_0220100	DnaJ+protein,+putative	FALSE	FALSE
Pf3D7_04_v3	285601	285800	0.724657	17	23	2330	PF3D7_0405300	liver+specific+protein+2,+putative+(LISP2)	FALSE	TRUE
Pf3D7_06_v3	682401	682600	0.724203	17	31	2358	PF3D7_0616400	conserved+Plasmodium+protein,+unknown+function	FALSE	TRUE
Pf3D7_14_v3	407201	407400	0.723481	17	25	2387	PF3D7_1410300	conserved+Plasmodium+protein,+unknown+function	FALSE	TRUE
Pf3D7_10_v3	1436401	1436600	0.72296	31	39	2337	PF3D7_1036400	liver+stage+antigen+1+(LSA1)	FALSE	FALSE
Pf3D7_02_v3	843001	843200	0.722171	11	16	1916	PF3D7_0220800	cytoadherence+linked+asexual+protein+2+(CLAG2)	FALSE	FALSE
Pf3D7_10_v3	1326001	1326200	0.720509	16	33	2235	PF3D7_1033100	S-adenosylmethionine+decarboxylase/ornithine+decarboxylase+(AdoMetDC/ODC)	FALSE	TRUE
Pf3D7_07_v3	616801	617000	0.719688	16	28	2161	PF3D7_0713500	conserved+Plasmodium+protein,+unknown+function	FALSE	TRUE
Pf3D7_08_v3	1311401	1311600	0.717753	14	28	1466	PF3D7_0830800	surface-associated+interspersed+protein+8.2+(SURFIN+8.2)+(SURF8.2)	TRUE	FALSE
Pf3D7_04_v3	993201	993400	0.716749	12	18	2295	PF3D7_0421700	conserved+Plasmodium+protein,+unknown+function	FALSE	FALSE
Pf3D7_08_v3	1269401	1269600	0.716152	12	20	2344	PF3D7_0829600	early+transcribed+membrane+protein+8+(ETRAMP8)	FALSE	FALSE
Pf3D7_14_v3	2524801	2525000	0.714303	7	8	2755	PF3D7_1462300	conserved+Plasmodium+protein,+unknown+function	FALSE	FALSE
Pf3D7_07_v3	333401	333600	0.714232	12	17	2137	PF3D7_0707200	conserved+Plasmodium+protein,+unknown+function	FALSE	FALSE
Pf3D7_04_v3	900601	900800	0.713997	8	10	2331	PF3D7_0420000	zinc+finger+protein,+putative	FALSE	FALSE
Pf3D7_04_v3	138601	138800	0.71227	8	10	2651	PF3D7_0402300	reticulocyte+binding+protein+homologue+1,normocyte+binding+protein+1+(RH1)	FALSE	FALSE
Pf3D7_08_v3	490601	490800	0.710984	12	20	2471	PF3D7_0809600	peptidase+family+C50,+putative	FALSE	FALSE
Pf3D7_01_v3	496001	496200	0.710799	20	35	2114	PF3D7_0113100	surface-associated+interspersed+protein+1.1+(SURFIN+1.1)+(SURF1.1)	TRUE	FALSE
Pf3D7_01_v3	528201	528400	0.710503	13	21	2325	PF3D7_0113800	DBL+containing+protein,+unknown+function	FALSE	FALSE
Pf3D7_11_v3	1018801	1019000	0.710012	10	13	2380	PF3D7_1126100	autophagy-related+protein+7,+putative+(ATG7)	FALSE	FALSE
Pf3D7_10_v3	1387001	1387200	0.709621	13	21	2320	PF3D7_1035000	U2+snRNA/tRNA+pseudouridine+synthase,+putative	FALSE	FALSE
Pf3D7_11_v3	138801	139000	0.709539	12	12	2473	PF3D7_1103000	conserved+Plasmodium+protein,+unknown+function	FALSE	FALSE
Pf3D7_10_v3	217601	217800	0.70942	12	21	2357	PF3D7_1004600	conserved+Plasmodium+membrane+protein,+unknown+function	FALSE	FALSE
Pf3D7_11_v3	138601	138800	0.708359	17	33	2344	PF3D7_1103000	conserved+Plasmodium+protein,+unknown+function	FALSE	FALSE
Pf3D7_07_v3	461001	461200	0.705523	11	14	2398	PF3D7_0710100	conserved+Plasmodium+protein,+unknown+function	FALSE	FALSE
Pf3D7_07_v3	463801	464000	0.705032	7	15	2156	PF3D7_0710200	conserved+Plasmodium+protein,+unknown+function	FALSE	FALSE
Pf3D7_13_v3	1880001	1880200	0.704826	8	10	2859	PF3D7_1346800	6-cysteine+protein+(P47)	FALSE	TRUE
Pf3D7_01_v3	534801	535000	0.703913	14	16	2344	PF3D7_0113800	DBL+containing+protein,+unknown+function	FALSE	FALSE
Pf3D7_02_v3	841601	841800	0.703512	5	8	2258	PF3D7_0220800	cytoadherence+linked+asexual+protein+2+(CLAG2)	FALSE	FALSE
Pf3D7_11_v3	1294201	1294400	0.699355	8	13	2360	PF3D7_1133400	apical+membrane+antigen+1+(AMA1)	FALSE	FALSE
Pf3D7_07_v3	627401	627600	0.696997	12	19	2357	PF3D7_0713900	conserved+Plasmodium+protein,+unknown+function	FALSE	FALSE
Pf3D7_11_v3	1020601	1020800	0.696396	17	19	2341	PF3D7_1126100	autophagy-related+protein+7,+putative+(ATG7)	FALSE	TRUE
Pf3D7_01_v3	536201	536400	0.696173	11	13	2163	PF3D7_0113800	DBL+containing+protein,+unknown+function	FALSE	FALSE
Pf3D7_10_v3	675801	676000	0.696141	10	12	2558	PF3D7_1016800	Plasmodium+exported+protein+(PHISTc),+unknown+function	TRUE	FALSE
Pf3D7_08_v3	1345001	1345200	0.694828	5	8	2451	PF3D7_0831400	Plasmodium+exported+protein,+unknown+function	FALSE	TRUE
Pf3D7_01_v3	164001	164200	0.694604	10	12	2271	PF3D7_0103600	ATP-dependent+RNA+helicase,+putative	FALSE	TRUE
Pf3D7_04_v3	110801	111000	0.693999	12	20	2451	PF3D7_0401900	acyl-CoA+synthetase+(ACS6)	FALSE	FALSE
Pf3D7_05_v3	329401	329600	0.693297	15	20	2306	PF3D7_0508000	6-cysteine+protein+(P38)	FALSE	FALSE
Pf3D7_04_v3	910401	910600	0.692801	18	43	2266	PF3D7_0420200	holo-(acyl-carrier+protein)+synthase,+putative	FALSE	FALSE
Pf3D7_05_v3	1213601	1213800	0.692727	13	22	2407	PF3D7_0529800	conserved+Plasmodium+protein,+unknown+function	FALSE	TRUE
Pf3D7_11_v3	1019401	1019600	0.692508	5	7	2472	PF3D7_1126100	autophagy-related+protein+7,+putative+(ATG7)	FALSE	TRUE
Pf3D7_05_v3	1309001	1309200	0.69121	6	7	2521	PF3D7_0532300	Plasmodium+exported+protein+(PHISTb),+unknown+function	TRUE	FALSE
Pf3D7_13_v3	2114401	2114600	0.690013	17	22	2338	PF3D7_1352900	Plasmodium+exported+protein,+unknown+function,fam-f+protein	FALSE	FALSE
Pf3D7_10_v3	1399201	1399400	0.689689	10	17	2331	PF3D7_1035300	glutamate-rich+protein+(GLURP)	FALSE	FALSE
Pf3D7_01_v3	535201	535400	0.689238	10	12	2325	PF3D7_0113800	DBL+containing+protein,+unknown+function	FALSE	FALSE
Pf3D7_08_v3	486801	487000	0.688282	7	16	2270	PF3D7_0809600	peptidase+family+C50,+putative	FALSE	FALSE
Pf3D7_01_v3	501001	501200	0.687612	14	23	2085	PF3D7_0113200	Plasmodium+exported+protein,+unknown+function	FALSE	FALSE
Pf3D7_06_v3	1115401	1115600	0.687388	8	9	2607	PF3D7_0627800	acetyl-CoA+synthetase,+putative+(ACS)	FALSE	FALSE
Pf3D7_05_v3	481601	481800	0.687112	8	9	2467	PF3D7_0511400	conserved+Plasmodium+protein,+unknown+function	FALSE	TRUE
Pf3D7_02_v3	373801	374000	0.686996	6	9	2352	PF3D7_0209000	6-cysteine+protein+(P230)	FALSE	FALSE
Pf3D7_11_v3	1375801	1376000	0.684878	13	17	2768	PF3D7_1135100	protein+phosphatase+2C,+putative	FALSE	FALSE
Pf3D7_07_v3	1380201	1380400	0.684313	7	15	2378	PF3D7_0731800	alpha/beta+hydrolase,+putative+(GEXP08)	FALSE	TRUE
Pf3D7_10_v3	1570001	1570200	0.68242	20	28	2366	PF3D7_1039000	serine/threonine+protein+kinase,+FIKK+family+(FIKK10.2)	FALSE	FALSE
Pf3D7_13_v3	585201	585400	0.681755	17	27	2383	PF3D7_1313600	conserved+Plasmodium+protein,+unknown+function	FALSE	FALSE
Pf3D7_04_v3	286401	286600	0.680397	7	10	2406	PF3D7_0405300	liver+specific+protein+2,+putative+(LISP2)	FALSE	TRUE
Pf3D7_07_v3	80601	80800	0.679536	15	24	2238	PF3D7_0701900	Plasmodium+exported+protein,+unknown+function	FALSE	FALSE
Pf3D7_14_v3	420601	420800	0.677115	13	14	2377	PF3D7_1410400	rhoptry-associated+protein+1+(RAP1)	FALSE	FALSE
Pf3D7_10_v3	223201	223400	0.677003	10	14	2421	PF3D7_1004800	ADP/ATP+carrier+protein,+putative	FALSE	FALSE
Pf3D7_12_v3	63001	63200	0.676913	6	8	2503	PF3D7_1200700	acyl-CoA+synthetase+(ACS7)	FALSE	FALSE
Pf3D7_04_v3	792201	792400	0.676165	13	19	2359	PF3D7_0417900	conserved+Plasmodium+protein,+unknown+function	FALSE	FALSE
Pf3D7_04_v3	1032401	1032600	0.675556	4	6	2435	PF3D7_0422500	pre-mRNA-splicing+helicase+BRR2,+putative+(BRR2)	FALSE	FALSE
Pf3D7_06_v3	114401	114600	0.67494	10	15	2021	PF3D7_0602700	conserved+Plasmodium+protein,+unknown+function	FALSE	FALSE
Pf3D7_06_v3	237001	237200	0.674195	8	9	2746	PF3D7_0605700	conserved+Plasmodium+protein,+unknown+function	FALSE	FALSE
Pf3D7_08_v3	490401	490600	0.672358	5	9	2471	PF3D7_0809600	peptidase+family+C50,+putative	FALSE	FALSE
Pf3D7_07_v3	619801	620000	0.672117	7	11	2398	PF3D7_0713600	mitochondrial+ribosomal+protein+S5+precursor,+putative	FALSE	FALSE
Pf3D7_02_v3	290601	290800	0.671999	9	14	2547	PF3D7_0207300	serine+repeat+antigen+8+(SERA8)	FALSE	FALSE
Pf3D7_05_v3	329601	329800	0.67149	11	12	2372	PF3D7_0508000	6-cysteine+protein+(P38)	FALSE	TRUE
Pf3D7_14_v3	2060601	2060800	0.670898	16	19	2576	PF3D7_1450400	zinc+finger+protein,+putative	FALSE	FALSE
Pf3D7_01_v3	497601	497800	0.670471	11	18	2466	PF3D7_0113100	surface-associated+interspersed+protein+1.1+(SURFIN+1.1)+(SURF1.1)	TRUE	FALSE
Pf3D7_03_v3	751801	752000	0.669435	8	10	2347	PF3D7_0318200	DNA-directed+RNA+polymerase+II+subunit+RPB1,+putative+(RPB1)	FALSE	TRUE
Pf3D7_04_v3	329401	329600	0.668708	4	5	2815	PF3D7_0406200	sexual+stage-specific+protein+precursor+(Pfs16)	FALSE	FALSE
Pf3D7_14_v3	3125601	3125800	0.668292	8	12	2313	PF3D7_1475900	conserved+Plasmodium+protein,+unknown+function	FALSE	FALSE
Pf3D7_06_v3	799601	799800	0.667697	13	16	2389	PF3D7_0619200	conserved+Plasmodium+protein,+unknown+function	FALSE	FALSE
Pf3D7_01_v3	532601	532800	0.667098	19	29	2191	PF3D7_0113800	DBL+containing+protein,+unknown+function	FALSE	TRUE
Pf3D7_07_v3	1360001	1360200	0.666806	7	9	2438	PF3D7_0731500	erythrocyte+binding+antigen-175+(EBA175)	FALSE	FALSE
Pf3D7_05_v3	269201	269400	0.666265	12	17	2470	PF3D7_0506500	conserved+Plasmodium+protein,+unknown+function	FALSE	TRUE
Pf3D7_07_v3	613401	613600	0.665312	5	10	2419	PF3D7_0713400	serpentine+receptor,+putative+(SR25)	FALSE	FALSE
Pf3D7_14_v3	1197601	1197800	0.665233	14	16	2537	PF3D7_1430300	acid+phosphatase,+putative	FALSE	TRUE
Pf3D7_14_v3	2757801	2758000	0.664665	21	24	2456	PF3D7_1467600	conserved+Plasmodium+protein,+unknown+function	FALSE	FALSE
Pf3D7_04_v3	140601	140800	0.663931	16	26	2366	PF3D7_0402300	reticulocyte+binding+protein+homologue+1,normocyte+binding+protein+1+(RH1)	FALSE	FALSE
Pf3D7_07_v3	782001	782200	0.662598	8	10	2606	PF3D7_0718000	dynein+heavy+chain,+putative	FALSE	FALSE
Pf3D7_14_v3	2185401	2185600	0.662404	6	7	2701	PF3D7_1453200	conserved+Plasmodium+protein,+unknown+function	FALSE	FALSE
Pf3D7_04_v3	883201	883400	0.66223	7	9	2262	PF3D7_0419900	phosphatidylinositol+4-kinase,+putative	FALSE	FALSE
Pf3D7_07_v3	495801	496000	0.662124	11	14	2368	PF3D7_0711200	conserved+Plasmodium+protein,+unknown+function	FALSE	FALSE
Pf3D7_07_v3	456401	456600	0.660882	12	14	2434	PF3D7_0710000	conserved+Plasmodium+protein,+unknown+function	FALSE	FALSE
Pf3D7_02_v3	501401	501600	0.658282	10	14	2369	PF3D7_0212400	conserved+Plasmodium+membrane+protein,+unknown+function	FALSE	FALSE
Pf3D7_01_v3	239801	240000	0.658132	11	12	2539	PF3D7_0105700	asparagine-rich+antigen+Pfa35-2	FALSE	TRUE
Pf3D7_11_v3	2002001	2002200	0.657785	8	10	2362	PF3D7_1149600	DnaJ+protein,+putative	FALSE	FALSE
Pf3D7_05_v3	1308801	1309000	0.657661	8	13	2558	PF3D7_0532300	Plasmodium+exported+protein+(PHISTb),+unknown+function	TRUE	FALSE
Pf3D7_09_v3	1178801	1179000	0.65732	3	5	2796	PF3D7_0929400	high+molecular+weight+rhoptry+protein+2+(RhopH2)	FALSE	FALSE
Pf3D7_06_v3	834201	834400	0.657155	9	12	2442	PF3D7_0619800	conserved+Plasmodium+membrane+protein,+unknown+function	FALSE	FALSE
Pf3D7_08_v3	471201	471400	0.65609	9	17	2196	PF3D7_0809200	asparagine-rich+antigen+Pfa55-14+(pfa55-14)	FALSE	TRUE
Pf3D7_14_v3	1956201	1956400	0.655287	12	13	2629	PF3D7_1447900	multidrug+resistance+protein+2+(heavy+metal+transport+family)+(MDR2)	FALSE	FALSE
Pf3D7_02_v3	855401	855600	0.654402	20	18	2489	PF3D7_0221200	Plasmodium+exported+protein+(hyp15),+unknown+function	FALSE	FALSE
Pf3D7_14_v3	3125401	3125600	0.653409	6	9	2463	PF3D7_1475900	conserved+Plasmodium+protein,+unknown+function	FALSE	FALSE
Pf3D7_10_v3	1388401	1388600	0.65331	14	17	1945	PF3D7_1035000	U2+snRNA/tRNA+pseudouridine+synthase,+putative	FALSE	FALSE
Pf3D7_02_v3	470001	470200	0.653297	5	7	2372	PF3D7_0211700	tyrosine+kinase-like+protein,+putative+(TKL1)	FALSE	TRUE
Pf3D7_04_v3	144401	144600	0.653114	14	22	2431	PF3D7_0402300	reticulocyte+binding+protein+homologue+1,normocyte+binding+protein+1+(RH1)	FALSE	TRUE
Pf3D7_06_v3	409801	410000	0.652853	5	7	2549	PF3D7_0609600	probable+protein,+unknown+function	FALSE	FALSE
Pf3D7_03_v3	501801	502000	0.652843	6	7	2607	PF3D7_0311600	dolichyl-diphosphooligosaccharide--protein+glycosyltransferase+subunit+1,+putative	FALSE	FALSE
Pf3D7_05_v3	1108401	1108600	0.65265	4	8	2804	PF3D7_0526600	conserved+Plasmodium+protein,+unknown+function	FALSE	FALSE
Pf3D7_11_v3	1743801	1744000	0.651992	10	21	2404	PF3D7_1143700	conserved+Plasmodium+protein,+unknown+function	FALSE	FALSE
Pf3D7_08_v3	468601	468800	0.651431	7	9	2417	PF3D7_0809200	asparagine-rich+antigen+Pfa55-14+(pfa55-14)	FALSE	TRUE
Pf3D7_02_v3	855601	855800	0.650931	14	20	1997	PF3D7_0221200	Plasmodium+exported+protein+(hyp15),+unknown+function	FALSE	FALSE
Pf3D7_06_v3	346801	347000	0.650775	9	12	2574	PF3D7_0608300	conserved+Plasmodium+protein,+unknown+function	FALSE	FALSE
Pf3D7_08_v3	477401	477600	0.650569	8	11	2392	PF3D7_0809400	conserved+Plasmodium+protein,+unknown+function	FALSE	FALSE
Pf3D7_09_v3	455401	455600	0.650495	5	7	2333	PF3D7_0910000	SET+domain+protein,+putative+(SET4)	FALSE	FALSE
Pf3D7_07_v3	1380401	1380600	0.650402	9	12	2428	PF3D7_0731800	alpha/beta+hydrolase,+putative+(GEXP08)	FALSE	FALSE
Pf3D7_04_v3	1128401	1128600	0.650067	9	15	2441	PF3D7_0424900	Plasmodium+exported+protein+(PHISTa),+unknown+function	TRUE	FALSE
Pf3D7_04_v3	797601	797800	0.648158	11	20	2309	PF3D7_0418000	conserved+Plasmodium+protein,+unknown+function	FALSE	FALSE
Pf3D7_07_v3	1158001	1158200	0.648153	16	18	2371	PF3D7_0727200	cysteine+desulfurase,+putative+(NFS)	FALSE	FALSE
Pf3D7_08_v3	336401	336600	0.647431	6	8	2402	PF3D7_0806200	conserved+Plasmodium+membrane+protein,+unknown+function	FALSE	FALSE
Pf3D7_12_v3	1523001	1523200	0.647312	9	12	2822	PF3D7_1236400	conserved+Plasmodium+protein,+unknown+function	FALSE	FALSE
Pf3D7_08_v3	406801	407000	0.646739	6	8	2464	PF3D7_0808000	conserved+Plasmodium+protein,+unknown+function	FALSE	FALSE
Pf3D7_07_v3	1066601	1066800	0.646335	7	10	2539	PF3D7_0725100	conserved+Plasmodium+membrane+protein,+unknown+function	FALSE	FALSE
Pf3D7_09_v3	127401	127600	0.64627	12	14	2486	PF3D7_0902900	conserved+Plasmodium+protein,+unknown+function	FALSE	FALSE
Pf3D7_01_v3	179801	180000	0.645939	9	17	2424	PF3D7_0104100	conserved+Plasmodium+membrane+protein,+unknown+function	FALSE	FALSE
Pf3D7_07_v3	1359201	1359400	0.64533	13	16	1731	PF3D7_0731500	erythrocyte+binding+antigen-175+(EBA175)	FALSE	FALSE
Pf3D7_08_v3	1314801	1315000	0.645098	13	14	2516	PF3D7_0830800	surface-associated+interspersed+protein+8.2+(SURFIN+8.2)+(SURF8.2)	TRUE	FALSE
Pf3D7_13_v3	156601	156800	0.642974	9	14	2314	PF3D7_1302900	conserved+Plasmodium+protein,+unknown+function	FALSE	FALSE
Pf3D7_11_v3	1344801	1345000	0.641705	14	16	2739	PF3D7_1134500	alpha/beta+hydrolase,+putative	FALSE	FALSE
Pf3D7_12_v3	529401	529600	0.64102	11	15	2450	PF3D7_1211900	non-SERCA-type+Ca2++-transporting+P-ATPase+(ATP4)	FALSE	FALSE
Pf3D7_13_v3	1482601	1482800	0.640628	10	11	2686	PF3D7_1336700	conserved+Plasmodium+protein,+unknown+function	FALSE	FALSE
Pf3D7_07_v3	467201	467400	0.640116	5	7	2481	PF3D7_0710200	conserved+Plasmodium+protein,+unknown+function	FALSE	FALSE
Pf3D7_03_v3	890201	890400	0.638919	10	16	2290	PF3D7_0321300	conserved+Plasmodium+protein,+unknown+function	FALSE	FALSE
Pf3D7_09_v3	963601	963800	0.638601	14	15	2683	PF3D7_0923800.2	thioredoxin+reductase+(TRXR)	FALSE	TRUE
Pf3D7_07_v3	469401	469600	0.637921	5	7	2051	PF3D7_0710200	conserved+Plasmodium+protein,+unknown+function	FALSE	TRUE
Pf3D7_06_v3	145401	145600	0.637581	12	18	2359	PF3D7_0603600	conserved+Plasmodium+protein,+unknown+function	FALSE	FALSE
Pf3D7_09_v3	596601	596800	0.637076	21	28	2514	PF3D7_0913900	arginine--tRNA+ligase,+putative	FALSE	FALSE
Pf3D7_10_v3	1386601	1386800	0.637065	7	9	2464	PF3D7_1035000	U2+snRNA/tRNA+pseudouridine+synthase,+putative	FALSE	FALSE
Pf3D7_04_v3	990201	990400	0.636818	12	15	2283	PF3D7_0421700	conserved+Plasmodium+protein,+unknown+function	FALSE	FALSE
Pf3D7_07_v3	628201	628400	0.636714	11	13	2379	PF3D7_0713900	conserved+Plasmodium+protein,+unknown+function	FALSE	TRUE
Pf3D7_13_v3	2114201	2114400	0.636372	13	17	2434	PF3D7_1352900	Plasmodium+exported+protein,+unknown+function,fam-f+protein	FALSE	FALSE
Pf3D7_07_v3	1260601	1260800	0.635195	2	4	2498	PF3D7_0729700	conserved+Plasmodium+protein,+unknown+function	FALSE	FALSE
Pf3D7_08_v3	468401	468600	0.635153	10	12	2424	PF3D7_0809200	asparagine-rich+antigen+Pfa55-14+(pfa55-14)	FALSE	FALSE
Pf3D7_10_v3	377001	377200	0.634608	12	13	2517	PF3D7_1009200	small+subunit+rRNA+synthesis-associated+protein,+putative	FALSE	FALSE
Pf3D7_05_v3	350801	351000	0.634536	16	18	2485	PF3D7_0508500	guanidine+nucleotide+exchange+factor+(RCC1)	FALSE	FALSE
Pf3D7_01_v3	487001	487200	0.633879	3	5	2356	PF3D7_0112900	Plasmodium+exported+protein,+unknown+function	FALSE	FALSE
Pf3D7_07_v3	450801	451000	0.633468	19	24	2438	PF3D7_0710000	conserved+Plasmodium+protein,+unknown+function	FALSE	FALSE
Pf3D7_14_v3	3124401	3124600	0.632575	11	17	2511	PF3D7_1475900	conserved+Plasmodium+protein,+unknown+function	FALSE	FALSE
Pf3D7_09_v3	1202601	1202800	0.632316	14	16	2210	PF3D7_0930300	merozoite+surface+protein+1+(MSP1)	FALSE	FALSE
Pf3D7_13_v3	92601	92800	0.631822	7	9	2519	PF3D7_1301600	erythrocyte+binding+antigen-140+(EBA140)	FALSE	FALSE
Pf3D7_14_v3	3194401	3194600	0.63117	6	8	2083	PF3D7_1477600	surface-associated+interspersed+protein+14.1+(SURFIN+14.1)+(SURF14.1)	TRUE	TRUE
Pf3D7_03_v3	618401	618600	0.629602	4	5	2742	PF3D7_0315200	circumsporozoite-+and+TRAP-related+protein+(CTRP)	FALSE	FALSE
Pf3D7_03_v3	469801	470000	0.628962	8	11	3023	PF3D7_0311000	conserved+Plasmodium+protein,+unknown+function	FALSE	FALSE
Pf3D7_08_v3	1296801	1297000	0.628148	6	7	2491	PF3D7_0830500	tryptophan/threonine-rich+antigen+(TryThrA)	FALSE	FALSE
Pf3D7_08_v3	1325001	1325200	0.627818	11	16	2392	PF3D7_0831100	surface-associated+interspersed+protein+8.1+(SURFIN+8.1)+(SURF8.1)	TRUE	TRUE
Pf3D7_13_v3	2124801	2125000	0.627656	6	7	2978	PF3D7_1353100	Plasmodium+exported+protein,+unknown+function	FALSE	TRUE
Pf3D7_04_v3	926201	926400	0.627479	17	24	2388	PF3D7_0420300	transcription+factor+with+AP2+domain(s)+(ApiAP2)	FALSE	FALSE
Pf3D7_04_v3	1043401	1043600	0.626407	8	12	2461	PF3D7_0422800	serpentine+receptor,+putative+(SR12)	FALSE	TRUE
Pf3D7_02_v3	470601	470800	0.625763	17	20	2455	PF3D7_0211700	tyrosine+kinase-like+protein,+putative+(TKL1)	FALSE	FALSE
Pf3D7_11_v3	1376201	1376400	0.624401	7	10	2843	PF3D7_1135100	protein+phosphatase+2C,+putative	FALSE	FALSE
Pf3D7_08_v3	486601	486800	0.623284	11	13	2490	PF3D7_0809600	peptidase+family+C50,+putative	FALSE	FALSE
Pf3D7_14_v3	137601	137800	0.623198	4	6	2072	PF3D7_1403800	nuclear+formin-like+protein+(MISFIT)	FALSE	FALSE
Pf3D7_07_v3	81001	81200	0.622882	11	16	2001	PF3D7_0701900	Plasmodium+exported+protein,+unknown+function	FALSE	TRUE
Pf3D7_05_v3	1196801	1197000	0.622459	9	11	2470	PF3D7_0529300	apicoplast+TIC22+protein+(TIC22)	FALSE	FALSE
Pf3D7_14_v3	107001	107200	0.622262	12	15	2182	PF3D7_1402900	conserved+Plasmodium+protein,+unknown+function	FALSE	FALSE
Pf3D7_12_v3	372001	372200	0.620842	12	14	2527	PF3D7_1208100	conserved+Plasmodium+protein,+unknown+function	FALSE	FALSE
Pf3D7_13_v3	1466001	1466200	0.62079	11	16	2374	PF3D7_1335900	sporozoite+surface+protein+2+(TRAP)	FALSE	FALSE
Pf3D7_10_v3	1392201	1392400	0.62056	12	11	2321	PF3D7_1035100	probable+protein,+unknown+function	FALSE	FALSE
Pf3D7_14_v3	1992801	1993000	0.619804	14	17	2546	PF3D7_1448500	conserved+Plasmodium+protein,+unknown+function	FALSE	TRUE
Pf3D7_14_v3	3131401	3131600	0.619649	4	5	2691	PF3D7_1476100	early+transcribed+membrane+protein+14.2+(ETRAMP14.2)	FALSE	FALSE
Pf3D7_09_v3	932401	932600	0.619611	14	16	2932	PF3D7_0922800	conserved+Plasmodium+protein,+unknown+function	FALSE	FALSE
Pf3D7_04_v3	1128601	1128800	0.619404	8	12	2785	PF3D7_0424900	Plasmodium+exported+protein+(PHISTa),+unknown+function	TRUE	FALSE
Pf3D7_11_v3	1750801	1751000	0.61862	9	10	2676	PF3D7_1143800	conserved+Plasmodium+protein,+unknown+function	FALSE	FALSE
Pf3D7_02_v3	839601	839800	0.618155	5	8	2399	PF3D7_0220800	cytoadherence+linked+asexual+protein+2+(CLAG2)	FALSE	FALSE
Pf3D7_08_v3	1363001	1363200	0.617956	11	16	2326	PF3D7_0831600	cytoadherence+linked+asexual+protein+8+(CLAG8)	FALSE	FALSE
Pf3D7_13_v3	301401	301600	0.617569	9	12	2481	PF3D7_1306500	MORN+repeat+protein,+putative	FALSE	FALSE
Pf3D7_13_v3	2417801	2418000	0.617425	5	6	2741	PF3D7_1360500	guanylyl+cyclase+beta+(GCbeta)	FALSE	TRUE
Pf3D7_07_v3	505801	506000	0.617386	8	9	2402	PF3D7_0711500	regulator+of+chromosome+condensation,+putative	FALSE	FALSE
Pf3D7_04_v3	110001	110200	0.6169	10	13	2388	PF3D7_0401900	acyl-CoA+synthetase+(ACS6)	FALSE	FALSE
Pf3D7_04_v3	142801	143000	0.616891	21	26	2462	PF3D7_0402300	reticulocyte+binding+protein+homologue+1,normocyte+binding+protein+1+(RH1)	FALSE	FALSE
Pf3D7_11_v3	119401	119600	0.616589	9	10	2529	PF3D7_1102500	Plasmodium+exported+protein+(PHISTb),+unknown+function+(GEXP02)	TRUE	FALSE
Pf3D7_10_v3	558401	558600	0.61641	9	10	2537	PF3D7_1014100	conserved+Plasmodium+protein,+unknown+function	FALSE	FALSE
Pf3D7_12_v3	2118201	2118400	0.616082	6	8	2539	PF3D7_1252100	rhoptry+neck+protein+3+(RON3)	FALSE	FALSE
Pf3D7_01_v3	569401	569600	0.615624	4	5	2400	PF3D7_0114800	Plasmodium+exported+protein+(hyp7),+unknown+function	FALSE	TRUE
Pf3D7_10_v3	1414401	1414600	0.61512	12	20	2304	PF3D7_1035700	duffy+binding-like+merozoite+surface+protein+(DBLMSP)	FALSE	FALSE
Pf3D7_13_v3	2575601	2575800	0.614531	13	21	2502	PF3D7_1364200	conserved+Plasmodium+protein,+unknown+function	FALSE	FALSE
Pf3D7_11_v3	1020001	1020200	0.613953	11	16	2337	PF3D7_1126100	autophagy-related+protein+7,+putative+(ATG7)	FALSE	TRUE
Pf3D7_05_v3	641201	641400	0.613486	6	10	2623	PF3D7_0515500	amino+acid+transporter,+putative	FALSE	FALSE
Pf3D7_04_v3	989801	990000	0.612769	21	24	2433	PF3D7_0421700	conserved+Plasmodium+protein,+unknown+function	FALSE	FALSE
Pf3D7_12_v3	399201	399400	0.612568	8	10	2533	PF3D7_1208500	conserved+Plasmodium+protein,+unknown+function	FALSE	FALSE
Pf3D7_14_v3	2071201	2071400	0.611341	8	10	2908	PF3D7_1450500	conserved+Plasmodium+protein,+unknown+function	FALSE	FALSE
Pf3D7_09_v3	603401	603600	0.611245	19	24	2511	PF3D7_0914100	conserved+Plasmodium+protein,+unknown+function	FALSE	FALSE
Pf3D7_04_v3	1035401	1035600	0.610911	10	13	2456	PF3D7_0422500	pre-mRNA-splicing+helicase+BRR2,+putative+(BRR2)	FALSE	FALSE
Pf3D7_04_v3	1101601	1101800	0.610715	7	8	1935	PF3D7_0424400	surface-associated+interspersed+protein+4.2+(SURFIN+4.2)+(SURF4.2)	TRUE	FALSE
Pf3D7_01_v3	529401	529600	0.610201	15	18	2417	PF3D7_0113800	DBL+containing+protein,+unknown+function	FALSE	FALSE
Pf3D7_06_v3	1268601	1268800	0.609765	5	7	2409	PF3D7_0630300	DNA+polymerase+epsilon,+catalytic+subunit+a,+putative	FALSE	TRUE
Pf3D7_12_v3	62001	62200	0.609699	7	8	2450	PF3D7_1200700	acyl-CoA+synthetase+(ACS7)	FALSE	TRUE
Pf3D7_14_v3	3193601	3193800	0.60958	8	14	1708	PF3D7_1477600	surface-associated+interspersed+protein+14.1+(SURFIN+14.1)+(SURF14.1)	TRUE	FALSE
Pf3D7_12_v3	1598001	1598200	0.609538	10	13	2461	PF3D7_1238500	conserved+Plasmodium+protein,+unknown+function	FALSE	TRUE
Pf3D7_04_v3	887801	888000	0.609492	19	27	2375	PF3D7_0419900	phosphatidylinositol+4-kinase,+putative	FALSE	FALSE
Pf3D7_04_v3	389801	390000	0.608928	14	19	2526	PF3D7_0407800	conserved+Plasmodium+protein,+unknown+function	FALSE	TRUE
Pf3D7_04_v3	110401	110600	0.608927	18	20	2113	PF3D7_0401900	acyl-CoA+synthetase+(ACS6)	FALSE	TRUE
Pf3D7_06_v3	649001	649200	0.608107	13	16	2592	PF3D7_0615600	conserved+Plasmodium+protein,+unknown+function	FALSE	FALSE
Pf3D7_04_v3	1042801	1043000	0.607564	6	8	2406	PF3D7_0422800	serpentine+receptor,+putative+(SR12)	FALSE	FALSE
Pf3D7_12_v3	1161801	1162000	0.607343	4	6	3126	PF3D7_1228600	merozoite+surface+protein+9+(MSP9)	FALSE	FALSE
Pf3D7_12_v3	400201	400400	0.606968	11	13	2698	PF3D7_1208500	conserved+Plasmodium+protein,+unknown+function	FALSE	FALSE
Pf3D7_01_v3	531601	531800	0.606712	15	15	2361	PF3D7_0113800	DBL+containing+protein,+unknown+function	FALSE	TRUE
Pf3D7_14_v3	2263601	2263800	0.605754	8	9	3027	PF3D7_1455400	hemolysin+III+(HlyIII)	FALSE	FALSE
Pf3D7_01_v3	495801	496000	0.605541	23	45	2336	PF3D7_0113100	surface-associated+interspersed+protein+1.1+(SURFIN+1.1)+(SURF1.1)	TRUE	FALSE
Pf3D7_08_v3	1290801	1291000	0.605407	24	26	2521	PF3D7_0830300	sporozoite+invasion-associated+protein+2+(SIAP2)	FALSE	FALSE
Pf3D7_04_v3	138401	138600	0.605378	10	16	2478	PF3D7_0402300	reticulocyte+binding+protein+homologue+1,normocyte+binding+protein+1+(RH1)	FALSE	FALSE
Pf3D7_07_v3	1308201	1308400	0.605148	20	27	2271	PF3D7_0730500	conserved+Plasmodium+protein,+unknown+function	FALSE	TRUE
Pf3D7_08_v3	1201401	1201600	0.604973	7	9	2629	PF3D7_0827800	SET+domain+protein,+putative+(SET3)	FALSE	FALSE
Pf3D7_05_v3	1042001	1042200	0.603501	3	4	2790	PF3D7_0525100	acyl-CoA+synthetase+(ACS10)	FALSE	FALSE
Pf3D7_11_v3	1942201	1942400	0.6029	11	12	2676	PF3D7_1148800	Plasmodium+exported+protein+(hyp11),+unknown+function	FALSE	FALSE
Pf3D7_13_v3	2115401	2115600	0.602601	12	18	2619	PF3D7_1352900	Plasmodium+exported+protein,+unknown+function,fam-f+protein	FALSE	FALSE
Pf3D7_04_v3	802601	802800	0.602106	11	15	2582	PF3D7_0418000	conserved+Plasmodium+protein,+unknown+function	FALSE	FALSE
Pf3D7_10_v3	658401	658600	0.60171	12	15	2576	PF3D7_1016400	serine/threonine+protein+kinase,+FIKK+family+(FIKK10.1)	FALSE	TRUE
Pf3D7_07_v3	105201	105400	0.601342	19	25	2719	PF3D7_0702500	Plasmodium+exported+protein,+unknown+function	FALSE	FALSE
Pf3D7_07_v3	403601	403800	0.601164	13	14	1776	PF3D7_0709000	chloroquine+resistance+transporter+(CRT)	FALSE	FALSE
Pf3D7_09_v3	1406401	1406600	0.600991	17	20	2810	PF3D7_0935600	gametocytogenesis-implicated+protein+(GIG)	FALSE	FALSE
Pf3D7_06_v3	823801	824000	0.600763	10	13	2534	PF3D7_0619500	acyl-CoA+synthetase+(ACS12)	FALSE	FALSE
Pf3D7_01_v3	145401	145600	0.600362	3	5	2438	PF3D7_0103300	conserved+Plasmodium+protein,+unknown+function	FALSE	FALSE
Pf3D7_04_v3	988601	988800	0.600263	11	13	2412	PF3D7_0421700	conserved+Plasmodium+protein,+unknown+function	FALSE	FALSE
Pf3D7_04_v3	528601	528800	0.599488	13	15	2475	PF3D7_0411900	DNA+polymerase+alpha	FALSE	TRUE
Pf3D7_07_v3	475401	475600	0.599339	11	13	2418	PF3D7_0710400	DNA+repair+protein,+putative	FALSE	FALSE
Pf3D7_11_v3	2001001	2001200	0.599014	13	16	2292	PF3D7_1149600	DnaJ+protein,+putative	FALSE	FALSE
Pf3D7_03_v3	850401	850600	0.598465	10	10	3058	PF3D7_0320400	oocyst+capsule+protein+(Cap380)	FALSE	FALSE
Pf3D7_04_v3	1102401	1102600	0.598419	20	23	2396	PF3D7_0424400	surface-associated+interspersed+protein+4.2+(SURFIN+4.2)+(SURF4.2)	TRUE	FALSE
Pf3D7_07_v3	605801	606000	0.598145	5	7	2147	PF3D7_0713100	Pfmc-2TM+Maurer's+cleft+two+transmembrane+protein+(MC-2TM)	FALSE	FALSE
Pf3D7_03_v3	891601	891800	0.597705	14	20	2465	PF3D7_0321300	conserved+Plasmodium+protein,+unknown+function	FALSE	FALSE
Pf3D7_12_v3	2115201	2115400	0.597615	8	11	2829	PF3D7_1252100	rhoptry+neck+protein+3+(RON3)	FALSE	FALSE
Pf3D7_08_v3	417201	417400	0.597578	3	5	3009	PF3D7_0808200	plasmepsin+X	FALSE	FALSE
Pf3D7_14_v3	564201	564400	0.597292	9	14	2385	PF3D7_1414200	conserved+Plasmodium+protein,+unknown+function	FALSE	FALSE
Pf3D7_12_v3	1836401	1836600	0.597276	17	18	2495	PF3D7_1243900	double+C2-like+domain-containing+protein+(DOC2)	FALSE	FALSE
Pf3D7_13_v3	1876401	1876600	0.596216	5	7	2796	PF3D7_1346700	6-cysteine+protein+(P48/45)	FALSE	FALSE
Pf3D7_13_v3	1879401	1879600	0.595763	12	16	2752	PF3D7_1346800	6-cysteine+protein+(P47)	FALSE	FALSE
Pf3D7_04_v3	189601	189800	0.595515	7	10	2337	PF3D7_0403400	conserved+Plasmodium+protein,+unknown+function	FALSE	TRUE
Pf3D7_04_v3	1100601	1100800	0.595079	24	40	2252	PF3D7_0424400	surface-associated+interspersed+protein+4.2+(SURFIN+4.2)+(SURF4.2)	TRUE	FALSE
Pf3D7_04_v3	1065001	1065200	0.594826	21	35	2563	PF3D7_0423600	conserved+Plasmodium+protein,+unknown+function	FALSE	FALSE
Pf3D7_13_v3	830801	831000	0.594456	9	10	2905	PF3D7_1320000	rhoptry+protein+2,+putative+(PRP2)	FALSE	FALSE
Pf3D7_03_v3	142001	142200	0.594267	6	9	2447	PF3D7_0302600	ABC+transporter,+(TAP+family),+putative	FALSE	FALSE
Pf3D7_03_v3	705801	706000	0.594076	12	16	3108	PF3D7_0317300	conserved+Plasmodium+protein,+unknown+function	FALSE	FALSE
Pf3D7_04_v3	144001	144200	0.593915	13	16	2563	PF3D7_0402300	reticulocyte+binding+protein+homologue+1,normocyte+binding+protein+1+(RH1)	FALSE	FALSE
Pf3D7_05_v3	1042401	1042600	0.593862	7	9	2936	PF3D7_0525100	acyl-CoA+synthetase+(ACS10)	FALSE	FALSE
Pf3D7_13_v3	1466401	1466600	0.593679	9	14	2517	PF3D7_1335900	sporozoite+surface+protein+2+(TRAP)	FALSE	FALSE
Pf3D7_08_v3	509001	509200	0.593667	2	4	2340	PF3D7_0809900	JmjC+domain+containing+protein+(JmjC1)	FALSE	TRUE
Pf3D7_04_v3	993601	993800	0.593558	8	11	2441	PF3D7_0421700	conserved+Plasmodium+protein,+unknown+function	FALSE	FALSE
Pf3D7_14_v3	2260801	2261000	0.592881	12	15	2631	PF3D7_1455300	conserved+Plasmodium+protein,+unknown+function	FALSE	FALSE
Pf3D7_13_v3	2479001	2479200	0.592129	5	6	2953	PF3D7_1361800	conserved+Plasmodium+protein,+unknown+function	FALSE	FALSE
Pf3D7_06_v3	542201	542400	0.591958	10	14	2495	PF3D7_0613300	rhoptry+protein+(ROP14)	FALSE	FALSE
Pf3D7_07_v3	223801	224000	0.59181	18	21	2460	PF3D7_0704600	E3+ubiquitin-protein+ligase+(UT)	FALSE	FALSE
Pf3D7_14_v3	873801	874000	0.591659	13	18	2544	PF3D7_1421100	conserved+Plasmodium+protein,+unknown+function	FALSE	TRUE
Pf3D7_08_v3	942001	942200	0.591147	17	20	2519	PF3D7_0820900	conserved+Plasmodium+protein,+unknown+function	FALSE	FALSE
Pf3D7_03_v3	118001	118200	0.590832	6	8	2608	PF3D7_0302100	serine/threonine+protein+kinase+(SRPK1)	FALSE	FALSE
Pf3D7_12_v3	398801	399000	0.590365	13	15	2435	PF3D7_1208500	conserved+Plasmodium+protein,+unknown+function	FALSE	FALSE
Pf3D7_14_v3	1993401	1993600	0.590364	14	19	2820	PF3D7_1448500	conserved+Plasmodium+protein,+unknown+function	FALSE	FALSE
Pf3D7_14_v3	150201	150400	0.590235	5	6	2680	PF3D7_1404300	secreted+ookinete+adhesive+protein+(SOAP)	FALSE	TRUE
Pf3D7_10_v3	74601	74800	0.589571	9	11	2664	PF3D7_1001400	alpha/beta+hydrolase,+putative	FALSE	FALSE
Pf3D7_08_v3	413001	413200	0.58918	16	20	2395	PF3D7_0808100	AP-3+complex+subunit+delta,+putative	FALSE	FALSE
Pf3D7_08_v3	1363401	1363600	0.589136	9	16	2372	PF3D7_0831600	cytoadherence+linked+asexual+protein+8+(CLAG8)	FALSE	FALSE
Pf3D7_02_v3	415001	415200	0.589118	14	18	2560	PF3D7_0210200	conserved+Plasmodium+protein,+unknown+function	FALSE	FALSE
Pf3D7_04_v3	287201	287400	0.588923	18	24	2474	PF3D7_0405300	liver+specific+protein+2,+putative+(LISP2)	FALSE	TRUE
Pf3D7_01_v3	501401	501600	0.588902	6	8	2453	PF3D7_0113200	Plasmodium+exported+protein,+unknown+function	FALSE	FALSE
Pf3D7_01_v3	499401	499600	0.588892	12	17	1990	PF3D7_0113100	surface-associated+interspersed+protein+1.1+(SURFIN+1.1)+(SURF1.1)	TRUE	FALSE
Pf3D7_06_v3	682801	683000	0.588834	8	11	2466	PF3D7_0616400	conserved+Plasmodium+protein,+unknown+function	FALSE	FALSE
Pf3D7_13_v3	192801	193000	0.588773	18	23	2432	PF3D7_1303800	conserved+Plasmodium+protein,+unknown+function	FALSE	FALSE
Pf3D7_08_v3	339201	339400	0.588635	4	5	2790	PF3D7_0806300	ferlin,+putative	FALSE	FALSE
Pf3D7_07_v3	616001	616200	0.588404	12	14	2403	PF3D7_0713500	conserved+Plasmodium+protein,+unknown+function	FALSE	FALSE
Pf3D7_08_v3	1291001	1291200	0.58831	13	15	2608	PF3D7_0830300	sporozoite+invasion-associated+protein+2+(SIAP2)	FALSE	FALSE
Pf3D7_12_v3	96001	96200	0.588274	17	21	2478	PF3D7_1201400	Plasmodium+exported+protein,+unknown+function	FALSE	FALSE
Pf3D7_11_v3	1006601	1006800	0.58816	2	4	2754	PF3D7_1125700	kelch+protein,+putative	FALSE	TRUE
Pf3D7_04_v3	420201	420400	0.587591	21	20	2484	PF3D7_0408700	sporozoite+micronemal+protein+essential+for+cell+traversal,perforin-like+protein+1+(PLP1)	FALSE	TRUE
Pf3D7_01_v3	532001	532200	0.587302	20	21	2382	PF3D7_0113800	DBL+containing+protein,+unknown+function	FALSE	FALSE
Pf3D7_12_v3	2050001	2050200	0.586093	11	16	2458	PF3D7_1250100	osmiophilic+body+protein+(G377)	FALSE	FALSE
Pf3D7_03_v3	108401	108600	0.58592	11	11	2524	PF3D7_0302000	golgi+organization+and+biogenesis+factor,+putative	FALSE	FALSE
Pf3D7_04_v3	910201	910400	0.585317	15	17	2393	PF3D7_0420200	holo-(acyl-carrier+protein)+synthase,+putative	FALSE	FALSE
Pf3D7_09_v3	511601	511800	0.585227	13	15	2445	PF3D7_0911300	cysteine+repeat+modular+protein+1+(CRMP1)	FALSE	TRUE
Pf3D7_14_v3	2004401	2004600	0.585084	9	12	2473	PF3D7_1449000	gamete+egress+and+sporozoite+traversal+protein,+putative+(GEST)	FALSE	FALSE
Pf3D7_09_v3	1202801	1203000	0.584832	9	10	2331	PF3D7_0930300	merozoite+surface+protein+1+(MSP1)	FALSE	FALSE
Pf3D7_13_v3	2115001	2115200	0.584794	11	20	2408	PF3D7_1352900	Plasmodium+exported+protein,+unknown+function,fam-f+protein	FALSE	FALSE
Pf3D7_03_v3	565001	565200	0.58468	12	16	2447	PF3D7_0313900	conserved+Plasmodium+protein,+unknown+function	FALSE	FALSE
Pf3D7_08_v3	1311601	1311800	0.584675	24	45	1703	PF3D7_0830800	surface-associated+interspersed+protein+8.2+(SURFIN+8.2)+(SURF8.2)	TRUE	FALSE
Pf3D7_13_v3	1229601	1229800	0.584606	6	7	2646	PF3D7_1329100	myosin+C+(MyoC)	FALSE	FALSE
Pf3D7_07_v3	469001	469200	0.584419	15	22	2372	PF3D7_0710200	conserved+Plasmodium+protein,+unknown+function	FALSE	FALSE
Pf3D7_10_v3	682201	682400	0.583818	13	18	2397	PF3D7_1016900	early+transcribed+membrane+protein+10.3+(ETRAMP10.3)	FALSE	FALSE
Pf3D7_07_v3	616401	616600	0.583746	12	16	2461	PF3D7_0713500	conserved+Plasmodium+protein,+unknown+function	FALSE	FALSE
Pf3D7_04_v3	1006001	1006200	0.58357	10	15	2387	PF3D7_0422200	erythrocyte+membrane-associated+antigen	FALSE	FALSE
Pf3D7_07_v3	618201	618400	0.583417	3	4	2512	PF3D7_0713600	mitochondrial+ribosomal+protein+S5+precursor,+putative	FALSE	FALSE
Pf3D7_13_v3	2651601	2651800	0.583382	6	7	2793	PF3D7_1366300	conserved+Plasmodium+protein,+unknown+function	FALSE	TRUE
Pf3D7_01_v3	161401	161600	0.583051	12	19	2266	PF3D7_0103600	ATP-dependent+RNA+helicase,+putative	FALSE	TRUE
Pf3D7_08_v3	1344401	1344600	0.582618	8	14	2571	PF3D7_0831400	Plasmodium+exported+protein,+unknown+function	FALSE	TRUE
Pf3D7_02_v3	373601	373800	0.582596	6	8	2734	PF3D7_0209000	6-cysteine+protein+(P230)	FALSE	FALSE
Pf3D7_07_v3	468401	468600	0.582594	13	22	2345	PF3D7_0710200	conserved+Plasmodium+protein,+unknown+function	FALSE	TRUE
Pf3D7_07_v3	332601	332800	0.582207	8	10	2553	PF3D7_0707200	conserved+Plasmodium+protein,+unknown+function	FALSE	FALSE
Pf3D7_14_v3	2355601	2355800	0.582168	9	10	2533	PF3D7_1457400	conserved+Plasmodium+protein,+unknown+function	FALSE	FALSE
Pf3D7_07_v3	456201	456400	0.581774	10	14	2458	PF3D7_0710000	conserved+Plasmodium+protein,+unknown+function	FALSE	FALSE
Pf3D7_09_v3	596201	596400	0.581647	11	13	2701	PF3D7_0913900	arginine--tRNA+ligase,+putative	FALSE	FALSE
Pf3D7_13_v3	2481201	2481400	0.581376	6	7	3026	PF3D7_1361800	conserved+Plasmodium+protein,+unknown+function	FALSE	FALSE
Pf3D7_07_v3	81801	82000	0.581274	12	15	2058	PF3D7_0701900	Plasmodium+exported+protein,+unknown+function	FALSE	TRUE
Pf3D7_04_v3	515801	516000	0.580798	10	16	2450	PF3D7_0411400	DEAD+box+ATP-dependent+RNA+helicase,+putative	FALSE	TRUE
Pf3D7_09_v3	1203201	1203400	0.580752	8	15	2186	PF3D7_0930300	merozoite+surface+protein+1+(MSP1)	FALSE	FALSE
Pf3D7_04_v3	159401	159600	0.580734	30	35	2355	PF3D7_0402600	stevor,PIR+protein	TRUE	FALSE
Pf3D7_04_v3	898401	898600	0.580397	4	6	2510	PF3D7_0420000	zinc+finger+protein,+putative	FALSE	TRUE
Pf3D7_11_v3	1978601	1978800	0.580136	23	27	2411	PF3D7_1149200	ring-infected+erythrocyte+surface+antigen	FALSE	FALSE
Pf3D7_04_v3	797401	797600	0.579216	11	13	2417	PF3D7_0418000	conserved+Plasmodium+protein,+unknown+function	FALSE	FALSE
Pf3D7_08_v3	422001	422200	0.578934	5	7	2442	PF3D7_0808300	ubiquitin+regulatory+protein,+putative	FALSE	FALSE
Pf3D7_13_v3	1512201	1512400	0.578304	13	15	2586	PF3D7_1337500	conserved+Plasmodium+protein,+unknown+function	FALSE	FALSE
Pf3D7_07_v3	465601	465800	0.578275	8	13	2057	PF3D7_0710200	conserved+Plasmodium+protein,+unknown+function	FALSE	TRUE
Pf3D7_06_v3	648001	648200	0.577312	18	23	2623	PF3D7_0615600	conserved+Plasmodium+protein,+unknown+function	FALSE	FALSE
Pf3D7_10_v3	605201	605400	0.577122	12	13	2676	PF3D7_1014900	conserved+Plasmodium+protein,+unknown+function	FALSE	FALSE
Pf3D7_06_v3	571801	572000	0.577069	13	13	2551	PF3D7_0613800	transcription+factor+with+AP2+domain(s)+(ApiAP2)	FALSE	TRUE
Pf3D7_13_v3	2179401	2179600	0.576749	6	8	2590	PF3D7_1354700	conserved+Plasmodium+protein,+unknown+function	FALSE	FALSE
Pf3D7_07_v3	85401	85600	0.576197	10	12	2622	PF3D7_0702000	Plasmodium+exported+protein+(hyp12),+unknown+function	FALSE	FALSE
Pf3D7_12_v3	857201	857400	0.575937	17	18	2435	PF3D7_1221400	inner+membrane+complex+protein+1h,+putative+(IMC1h)	FALSE	FALSE
Pf3D7_05_v3	615401	615600	0.575918	9	12	2553	PF3D7_0514800	kinase,+putative	FALSE	FALSE
Pf3D7_05_v3	641801	642000	0.575442	8	9	2919	PF3D7_0515500	amino+acid+transporter,+putative	FALSE	FALSE
Pf3D7_13_v3	781201	781400	0.575395	6	9	2644	PF3D7_1318900	conserved+Plasmodium+protein,+unknown+function	FALSE	FALSE
Pf3D7_12_v3	954401	954600	0.574771	5	6	2874	PF3D7_1223500	conserved+Plasmodium+protein,+unknown+function	FALSE	FALSE
Pf3D7_05_v3	1271201	1271400	0.574725	17	18	2474	PF3D7_0531100	conserved+Plasmodium+protein,+unknown+function	FALSE	FALSE
Pf3D7_09_v3	917201	917400	0.574253	4	6	2459	PF3D7_0922600	glutamine+synthetase,+putative	FALSE	FALSE
Pf3D7_04_v3	647601	647800	0.574046	4	6	2500	PF3D7_0414200.2	calmodulin-like+protein	FALSE	FALSE
Pf3D7_05_v3	481801	482000	0.574038	11	16	2580	PF3D7_0511400	conserved+Plasmodium+protein,+unknown+function	FALSE	FALSE
Pf3D7_13_v3	2569601	2569800	0.573998	5	6	2743	PF3D7_1364100	6-cysteine+protein+(P92)	FALSE	FALSE
Pf3D7_03_v3	241001	241200	0.57355	14	18	2669	PF3D7_0305100	conserved+Plasmodium+protein,+unknown+function	FALSE	TRUE
Pf3D7_08_v3	1117001	1117200	0.573408	8	11	2594	PF3D7_0826100	E3+ubiquitin-protein+ligase,+putative	FALSE	TRUE
Pf3D7_02_v3	666201	666400	0.573105	8	14	2629	PF3D7_0216100	conserved+Plasmodium+protein,+unknown+function	FALSE	TRUE
Pf3D7_06_v3	116801	117000	0.573018	8	13	2454	PF3D7_0602800	JmjC+domain+containing+protein+(JmjC2)	FALSE	FALSE
Pf3D7_04_v3	673601	673800	0.572682	11	23	2400	PF3D7_0415200	conserved+Plasmodium+protein,+unknown+function	FALSE	FALSE
Pf3D7_14_v3	420801	421000	0.572456	14	16	2571	PF3D7_1410400	rhoptry-associated+protein+1+(RAP1)	FALSE	TRUE
Pf3D7_06_v3	1214201	1214400	0.571883	4	5	2791	PF3D7_0629500	amino+acid+transporter,+putative	FALSE	TRUE
Pf3D7_11_v3	1816201	1816400	0.571745	26	34	2519	PF3D7_1145800	conserved+Plasmodium+protein,+unknown+function	FALSE	FALSE
Pf3D7_12_v3	1932001	1932200	0.571608	8	9	2558	PF3D7_1246400	myosin+light+chain+1,myosin+A+tail+domain+interacting+protein+(MTIP)	FALSE	FALSE
Pf3D7_08_v3	117801	118000	0.571546	5	7	2667	PF3D7_0801700	sentrin-specific+protease+2,+putative+(SENP2)	FALSE	FALSE
Pf3D7_11_v3	1119801	1120000	0.571362	12	14	2947	PF3D7_1128900	conserved+Plasmodium+protein,+unknown+function	FALSE	FALSE
Pf3D7_09_v3	1049801	1050000	0.570893	11	12	3152	PF3D7_0926100	protein+kinase,+putative	FALSE	TRUE
Pf3D7_12_v3	802601	802800	0.570288	12	14	2520	PF3D7_1220100	pre-mRNA+splicing+factor,+putative	FALSE	FALSE
Pf3D7_11_v3	1866801	1867000	0.570206	16	17	2515	PF3D7_1147000	sporozoite+asparagine-rich+protein+(SLARP)	FALSE	FALSE
Pf3D7_11_v3	306001	306200	0.569872	19	20	3109	PF3D7_1107300	polyadenylate-binding+protein-interacting+protein+1,+putative+(PAIP1)	FALSE	FALSE
Pf3D7_14_v3	66801	67000	0.569731	13	17	2222	PF3D7_1401700	Plasmodium+exported+protein,+unknown+function	FALSE	TRUE
Pf3D7_02_v3	305601	305800	0.56954	4	5	3099	PF3D7_0207600	serine+repeat+antigen+5+(SERA5)	FALSE	TRUE
Pf3D7_08_v3	1111801	1112000	0.568964	7	10	2628	PF3D7_0826000	conserved+Plasmodium+protein,+unknown+function	FALSE	FALSE
Pf3D7_13_v3	1879201	1879400	0.568898	10	11	2786	PF3D7_1346800	6-cysteine+protein+(P47)	FALSE	FALSE
Pf3D7_07_v3	477001	477200	0.56781	3	5	2516	PF3D7_0710500	conserved+Plasmodium+protein,+unknown+function	FALSE	TRUE
Pf3D7_08_v3	1315801	1316000	0.567796	11	13	2453	PF3D7_0830800	surface-associated+interspersed+protein+8.2+(SURFIN+8.2)+(SURF8.2)	TRUE	FALSE
Pf3D7_07_v3	468601	468800	0.567509	7	7	2454	PF3D7_0710200	conserved+Plasmodium+protein,+unknown+function	FALSE	TRUE
Pf3D7_12_v3	95601	95800	0.567195	10	14	2413	PF3D7_1201400	Plasmodium+exported+protein,+unknown+function	FALSE	FALSE
Pf3D7_14_v3	1480401	1480600	0.566284	14	16	2710	PF3D7_1436300	translocon+component+PTEX150+(PTEX150)	FALSE	FALSE
Pf3D7_04_v3	415601	415800	0.566193	7	11	2597	PF3D7_0408600	sporozoite+invasion-associated+protein+1+(SIAP1)	FALSE	FALSE
Pf3D7_09_v3	127601	127800	0.566102	8	16	2550	PF3D7_0902900	conserved+Plasmodium+protein,+unknown+function	FALSE	FALSE
Pf3D7_14_v3	1935001	1935200	0.565246	12	13	2852	PF3D7_1447200	conserved+Plasmodium+protein,+unknown+function	FALSE	TRUE
Pf3D7_06_v3	851401	851600	0.564158	11	16	2795	PF3D7_0620400	merozoite+surface+protein+10+(MSP10)	FALSE	FALSE
Pf3D7_14_v3	3140201	3140400	0.563915	10	11	2355	PF3D7_1476300	Plasmodium+exported+protein+(PHISTb),+unknown+function	TRUE	TRUE
Pf3D7_11_v3	2001801	2002000	0.56378	17	22	2059	PF3D7_1149600	DnaJ+protein,+putative	FALSE	FALSE
Pf3D7_02_v3	630201	630400	0.563445	8	8	3122	PF3D7_0215300	acyl-CoA+synthetase+(ACS8)	FALSE	FALSE
Pf3D7_10_v3	1316201	1316400	0.563042	8	10	2511	PF3D7_1032900	RNA+polymerase+II-associated+protein+1,+putative	FALSE	TRUE
Pf3D7_07_v3	635201	635400	0.562732	9	11	2451	PF3D7_0713900	conserved+Plasmodium+protein,+unknown+function	FALSE	TRUE
Pf3D7_07_v3	918601	918800	0.562695	8	10	2515	PF3D7_0721200	conserved+Plasmodium+protein,+unknown+function	FALSE	FALSE
Pf3D7_13_v3	2389801	2390000	0.562692	15	16	2816	PF3D7_1359700	conserved+Plasmodium+protein,+unknown+function	FALSE	FALSE
Pf3D7_13_v3	1876601	1876800	0.562316	6	7	2856	PF3D7_1346700	6-cysteine+protein+(P48/45)	FALSE	FALSE
Pf3D7_05_v3	1318801	1319000	0.562297	10	12	1848	PF3D7_0532600	Plasmodium+exported+protein,+unknown+function	FALSE	FALSE
Pf3D7_08_v3	1344601	1344800	0.562209	10	15	2860	PF3D7_0831400	Plasmodium+exported+protein,+unknown+function	FALSE	FALSE
Pf3D7_07_v3	80001	80200	0.562141	19	21	1475	PF3D7_0701900	Plasmodium+exported+protein,+unknown+function	FALSE	TRUE
Pf3D7_09_v3	604001	604200	0.562084	20	23	3002	PF3D7_0914100	conserved+Plasmodium+protein,+unknown+function	FALSE	TRUE
Pf3D7_04_v3	677201	677400	0.56071	21	25	2537	PF3D7_0415200	conserved+Plasmodium+protein,+unknown+function	FALSE	FALSE
Pf3D7_11_v3	1967401	1967600	0.560457	19	21	2682	PF3D7_1149000	antigen+332,+DBL-like+protein+(Pf332)	FALSE	FALSE
Pf3D7_01_v3	535401	535600	0.560451	13	15	2505	PF3D7_0113800	DBL+containing+protein,+unknown+function	FALSE	FALSE
Pf3D7_09_v3	597801	598000	0.560281	8	10	2454	PF3D7_0914000	pseudouridylate+synthase,+putative	FALSE	FALSE
Pf3D7_13_v3	1867601	1867800	0.558867	13	15	2681	PF3D7_1346400	conserved+Plasmodium+protein,+unknown+function	FALSE	FALSE
Pf3D7_12_v3	817601	817800	0.558768	8	10	2468	PF3D7_1220400	debranching+enzyme-associated+ribonuclease,+putative+(DRN1)	FALSE	FALSE
Pf3D7_08_v3	1317601	1317800	0.558558	8	10	2787	PF3D7_0830900	Plasmodium+exported+protein,+unknown+function	FALSE	FALSE
Pf3D7_11_v3	565201	565400	0.557693	8	9	2553	PF3D7_1114900	conserved+Plasmodium+protein,+unknown+function	FALSE	FALSE
Pf3D7_06_v3	529001	529200	0.557635	6	9	2473	PF3D7_0612800	6-cysteine+protein+(P12p)	FALSE	FALSE
Pf3D7_12_v3	1670601	1670800	0.557428	8	11	2419	PF3D7_1239800	conserved+Plasmodium+protein,+unknown+function	FALSE	FALSE
Pf3D7_08_v3	1315201	1315400	0.557217	10	13	2430	PF3D7_0830800	surface-associated+interspersed+protein+8.2+(SURFIN+8.2)+(SURF8.2)	TRUE	FALSE
Pf3D7_07_v3	466601	466800	0.55703	7	11	2545	PF3D7_0710200	conserved+Plasmodium+protein,+unknown+function	FALSE	TRUE
Pf3D7_02_v3	630001	630200	0.556597	5	6	3000	PF3D7_0215300	acyl-CoA+synthetase+(ACS8)	FALSE	FALSE
Pf3D7_05_v3	966201	966400	0.556595	9	11	2628	PF3D7_0523200	conserved+Plasmodium+protein,+unknown+function	FALSE	FALSE
Pf3D7_09_v3	1203601	1203800	0.556323	8	11	2242	PF3D7_0930300	merozoite+surface+protein+1+(MSP1)	FALSE	FALSE
Pf3D7_02_v3	109801	110000	0.555317	11	15	2722	PF3D7_0202100	Plasmodium+exported+protein+(PHISTc),+unknown+function,liver+stage+associated+protein+2+(LSAP2)	TRUE	FALSE
Pf3D7_04_v3	901401	901600	0.555289	20	26	2483	PF3D7_0420000	zinc+finger+protein,+putative	FALSE	FALSE
Pf3D7_11_v3	1375001	1375200	0.554714	5	6	2944	PF3D7_1135100	protein+phosphatase+2C,+putative	FALSE	FALSE
Pf3D7_12_v3	95001	95200	0.554273	10	14	2470	PF3D7_1201400	Plasmodium+exported+protein,+unknown+function	FALSE	TRUE
Pf3D7_11_v3	1640201	1640400	0.554166	12	17	2371	PF3D7_1140900	conserved+Plasmodium+protein,+unknown+function	FALSE	FALSE
Pf3D7_05_v3	643801	644000	0.553909	3	5	2711	PF3D7_0515500	amino+acid+transporter,+putative	FALSE	FALSE
Pf3D7_08_v3	1112001	1112200	0.55379	8	13	2571	PF3D7_0826000	conserved+Plasmodium+protein,+unknown+function	FALSE	FALSE
Pf3D7_08_v3	1314601	1314800	0.553491	13	14	2610	PF3D7_0830800	surface-associated+interspersed+protein+8.2+(SURFIN+8.2)+(SURF8.2)	TRUE	FALSE
Pf3D7_07_v3	635601	635800	0.553455	12	17	2448	PF3D7_0713900	conserved+Plasmodium+protein,+unknown+function	FALSE	TRUE
Pf3D7_07_v3	507001	507200	0.553121	10	22	2449	PF3D7_0711500	regulator+of+chromosome+condensation,+putative	FALSE	FALSE
Pf3D7_07_v3	1360801	1361000	0.55267	6	8	2028	PF3D7_0731500	erythrocyte+binding+antigen-175+(EBA175)	FALSE	FALSE
Pf3D7_04_v3	911001	911200	0.552483	18	26	2361	PF3D7_0420200	holo-(acyl-carrier+protein)+synthase,+putative	FALSE	FALSE
Pf3D7_07_v3	467001	467200	0.552367	15	25	2124	PF3D7_0710200	conserved+Plasmodium+protein,+unknown+function	FALSE	TRUE
Pf3D7_04_v3	900801	901000	0.551842	10	13	2444	PF3D7_0420000	zinc+finger+protein,+putative	FALSE	FALSE
Pf3D7_14_v3	1038401	1038600	0.551783	4	5	2866	PF3D7_1426700	phosphoenolpyruvate+carboxylase+(PEPC)	FALSE	FALSE
Pf3D7_07_v3	726801	727000	0.551361	4	6	2607	PF3D7_0716600	cysteine+desulfurase+(SufS)	FALSE	FALSE
Pf3D7_13_v3	1465401	1465600	0.551357	11	14	2404	PF3D7_1335900	sporozoite+surface+protein+2+(TRAP)	FALSE	TRUE
Pf3D7_03_v3	548001	548200	0.550857	13	15	2747	PF3D7_0313400	conserved+Plasmodium+protein,+unknown+function	FALSE	FALSE
Pf3D7_13_v3	1603001	1603200	0.550825	14	16	2632	PF3D7_1340000	secreted+ookinete+protein,+putative+(PSOP7)	FALSE	FALSE
Pf3D7_09_v3	289001	289200	0.550702	9	11	2965	PF3D7_0905800	conserved+Plasmodium+protein,+unknown+function	FALSE	FALSE
Pf3D7_01_v3	534601	534800	0.5504	6	8	2473	PF3D7_0113800	DBL+containing+protein,+unknown+function	FALSE	TRUE
Pf3D7_01_v3	501801	502000	0.549993	11	14	2216	PF3D7_0113200	Plasmodium+exported+protein,+unknown+function	FALSE	TRUE
Pf3D7_02_v3	311201	311400	0.549808	9	10	2461	PF3D7_0207700	serine+repeat+antigen+4+(SERA4)	FALSE	TRUE
Pf3D7_14_v3	3131601	3131800	0.549615	3	4	2677	PF3D7_1476100	early+transcribed+membrane+protein+14.2+(ETRAMP14.2)	FALSE	TRUE
Pf3D7_07_v3	296801	297000	0.548607	8	10	2885	PF3D7_0706000	importin-7,+putative	FALSE	TRUE
Pf3D7_02_v3	285801	286000	0.548472	3	5	2822	PF3D7_0207100	conserved+Plasmodium+protein,+unknown+function	FALSE	FALSE
Pf3D7_07_v3	717401	717600	0.547959	7	10	2506	PF3D7_0716300	conserved+Plasmodium+protein,+unknown+function	FALSE	FALSE
Pf3D7_02_v3	309201	309400	0.54773	18	24	2070	PF3D7_0207700	serine+repeat+antigen+4+(SERA4)	FALSE	TRUE
Pf3D7_05_v3	1113801	1114000	0.547696	16	19	2397	PF3D7_0526600	conserved+Plasmodium+protein,+unknown+function	FALSE	TRUE
Pf3D7_12_v3	2054001	2054200	0.547522	16	18	2700	PF3D7_1250100	osmiophilic+body+protein+(G377)	FALSE	FALSE
Pf3D7_11_v3	1320801	1321000	0.547451	6	8	2621	PF3D7_1134000	heat+shock+protein+70+(HSP70-3)	FALSE	FALSE
Pf3D7_01_v3	163001	163200	0.547201	15	22	2355	PF3D7_0103600	ATP-dependent+RNA+helicase,+putative	FALSE	FALSE
Pf3D7_12_v3	1787201	1787400	0.54717	9	12	2627	PF3D7_1242000	conserved+Plasmodium+protein,+unknown+function	FALSE	TRUE
Pf3D7_01_v3	114401	114600	0.547146	8	10	2701	PF3D7_0102500	erythrocyte+binding+antigen-181+(EBA181)	FALSE	FALSE
Pf3D7_05_v3	132201	132400	0.547106	11	14	2472	PF3D7_0503200	conserved+Plasmodium+protein,+unknown+function	FALSE	FALSE
Pf3D7_03_v3	224601	224800	0.54704	14	18	2514	PF3D7_0304700	conserved+Plasmodium+protein,+unknown+function	FALSE	FALSE
Pf3D7_13_v3	578001	578200	0.547036	8	11	2786	PF3D7_1313500	conserved+Plasmodium+membrane+protein,+unknown+function	FALSE	FALSE
Pf3D7_06_v3	532201	532400	0.546835	14	22	2403	PF3D7_0612900	nucleolar+GTP-binding+protein+1,+putative	FALSE	FALSE
Pf3D7_06_v3	1282601	1282800	0.546586	3	5	2472	PF3D7_0630600	conserved+Plasmodium+protein,+unknown+function	FALSE	FALSE
Pf3D7_09_v3	1202201	1202400	0.546579	10	6	1788	PF3D7_0930300	merozoite+surface+protein+1+(MSP1)	FALSE	FALSE
Pf3D7_02_v3	839001	839200	0.546475	5	6	2463	PF3D7_0220800	cytoadherence+linked+asexual+protein+2+(CLAG2)	FALSE	TRUE
Pf3D7_13_v3	156001	156200	0.546357	18	19	2584	PF3D7_1302900	conserved+Plasmodium+protein,+unknown+function	FALSE	FALSE
Pf3D7_08_v3	1099801	1100000	0.546145	12	17	2392	PF3D7_0825500	protein+KRI1,+putative+(KRI1)	FALSE	FALSE
Pf3D7_14_v3	1272801	1273000	0.546133	14	16	2894	PF3D7_1432300	conserved+Plasmodium+protein,+unknown+function	FALSE	FALSE
Pf3D7_01_v3	180001	180200	0.546073	7	13	1684	PF3D7_0104100	conserved+Plasmodium+membrane+protein,+unknown+function	FALSE	FALSE
Pf3D7_06_v3	1268801	1269000	0.546004	9	13	2508	PF3D7_0630300	DNA+polymerase+epsilon,+catalytic+subunit+a,+putative	FALSE	FALSE
Pf3D7_13_v3	1406001	1406200	0.545796	12	14	2529	PF3D7_1334500	MSP7-like+protein+(MSRP6)	FALSE	FALSE
Pf3D7_12_v3	532001	532200	0.545706	12	14	2567	PF3D7_1211900	non-SERCA-type+Ca2++-transporting+P-ATPase+(ATP4)	FALSE	FALSE
Pf3D7_10_v3	1322001	1322200	0.545376	6	8	2566	PF3D7_1033000	conserved+Plasmodium+protein,+unknown+function	FALSE	FALSE
Pf3D7_07_v3	276001	276200	0.5451	18	18	2899	PF3D7_0705500	inositol-phosphate+phosphatase,+putative	FALSE	FALSE
Pf3D7_04_v3	428601	428800	0.545059	12	15	2577	PF3D7_0409000	conserved+Plasmodium+protein,+unknown+function	FALSE	FALSE
Pf3D7_13_v3	403201	403400	0.544899	11	12	2368	PF3D7_1308700	conserved+Plasmodium+protein,+unknown+function	FALSE	TRUE
Pf3D7_11_v3	1890201	1890400	0.544734	22	25	2559	PF3D7_1147500	farnesyltransferase+beta+subunit,+putative	FALSE	FALSE
Pf3D7_09_v3	991001	991200	0.544467	12	14	2559	PF3D7_0924400	conserved+Plasmodium+protein,+unknown+function	FALSE	TRUE
Pf3D7_01_v3	535001	535200	0.54433	16	19	2533	PF3D7_0113800	DBL+containing+protein,+unknown+function	FALSE	FALSE
Pf3D7_04_v3	529401	529600	0.544141	6	10	2509	PF3D7_0411900	DNA+polymerase+alpha	FALSE	FALSE
Pf3D7_08_v3	476201	476400	0.542894	17	19	2487	PF3D7_0809400	conserved+Plasmodium+protein,+unknown+function	FALSE	FALSE
Pf3D7_07_v3	717801	718000	0.542862	5	6	2705	PF3D7_0716300	conserved+Plasmodium+protein,+unknown+function	FALSE	TRUE
Pf3D7_08_v3	585801	586000	0.542375	5	7	3038	PF3D7_0811600	conserved+Plasmodium+protein,+unknown+function	FALSE	FALSE
Pf3D7_12_v3	1674001	1674200	0.542317	10	14	2504	PF3D7_1239800	conserved+Plasmodium+protein,+unknown+function	FALSE	FALSE
Pf3D7_09_v3	697001	697200	0.542031	5	6	3165	PF3D7_0916700	RNA-binding+protein+musashi,+putative+(HoMu)	FALSE	FALSE
Pf3D7_12_v3	381801	382000	0.541709	12	13	2958	PF3D7_1208200	cysteine+repeat+modular+protein+3+(CRMP3)	FALSE	FALSE
Pf3D7_06_v3	116601	116800	0.541261	11	17	2019	PF3D7_0602800	JmjC+domain+containing+protein+(JmjC2)	FALSE	FALSE
Pf3D7_14_v3	3017001	3017200	0.540986	19	20	2978	PF3D7_1474000	probable+protein,+unknown+function	FALSE	FALSE
Pf3D7_11_v3	120801	121000	0.540874	10	13	2623	PF3D7_1102500	Plasmodium+exported+protein+(PHISTb),+unknown+function+(GEXP02)	TRUE	FALSE
Pf3D7_09_v3	158601	158800	0.540868	18	21	2570	PF3D7_0903400	DEAD/DEAH+box+helicase,+putative	FALSE	FALSE
Pf3D7_13_v3	1748201	1748400	0.54079	19	20	2953	PF3D7_1343800	conserved+Plasmodium+protein,+unknown+function	FALSE	FALSE
Pf3D7_08_v3	102001	102200	0.540739	7	9	2950	PF3D7_0801300	von+Willebrand+factor+A+domain-related+protein+(WARP)	FALSE	FALSE
Pf3D7_04_v3	659001	659200	0.540597	2	4	2527	PF3D7_0414600	conserved+protein,+unknown+function	FALSE	FALSE
Pf3D7_10_v3	892601	892800	0.54032	9	13	2344	PF3D7_1021700	conserved+Plasmodium+membrane+protein,+unknown+function	FALSE	TRUE
Pf3D7_11_v3	1807601	1807800	0.540251	23	27	2503	PF3D7_1145500	transporter,+putative	FALSE	FALSE
Pf3D7_04_v3	1083201	1083400	0.540184	5	6	2871	PF3D7_0424100	reticulocyte+binding+protein+homologue+5+(RH5)	FALSE	FALSE
Pf3D7_09_v3	689801	690000	0.540171	10	13	2474	PF3D7_0916400	conserved+Plasmodium+protein,+unknown+function	FALSE	FALSE
Pf3D7_09_v3	1405601	1405800	0.540114	11	14	2986	PF3D7_0935600	gametocytogenesis-implicated+protein+(GIG)	FALSE	FALSE
Pf3D7_07_v3	1170201	1170400	0.540101	9	13	2456	PF3D7_0727600	conserved+Plasmodium+protein,+unknown+function	FALSE	FALSE
Pf3D7_05_v3	1159401	1159600	0.540086	19	20	2925	PF3D7_0528100	AP-1+complex+subunit+beta,+putative	FALSE	FALSE
Pf3D7_11_v3	2003201	2003400	0.540003	12	15	2543	PF3D7_1149600	DnaJ+protein,+putative	FALSE	FALSE
Pf3D7_11_v3	1640001	1640200	0.539947	21	28	2429	PF3D7_1140900	conserved+Plasmodium+protein,+unknown+function	FALSE	TRUE
Pf3D7_07_v3	496201	496400	0.539788	13	17	2413	PF3D7_0711200	conserved+Plasmodium+protein,+unknown+function	FALSE	TRUE
Pf3D7_13_v3	784001	784200	0.539747	7	8	3063	PF3D7_1319000	conserved+Plasmodium+protein,+unknown+function	FALSE	TRUE
Pf3D7_04_v3	434801	435000	0.539656	10	12	2594	PF3D7_0409000	conserved+Plasmodium+protein,+unknown+function	FALSE	FALSE
Pf3D7_07_v3	454001	454200	0.539504	9	10	2552	PF3D7_0710000	conserved+Plasmodium+protein,+unknown+function	FALSE	FALSE
Pf3D7_07_v3	614601	614800	0.539485	9	12	2547	PF3D7_0713500	conserved+Plasmodium+protein,+unknown+function	FALSE	FALSE
Pf3D7_14_v3	83001	83200	0.539296	18	36	2420	PF3D7_1402100	conserved+Plasmodium+protein,+unknown+function	FALSE	TRUE
Pf3D7_07_v3	313601	313800	0.53918	7	9	2582	PF3D7_0706500	conserved+Plasmodium+protein,+unknown+function	FALSE	TRUE
Pf3D7_14_v3	1272201	1272400	0.539155	16	17	2981	PF3D7_1432300	conserved+Plasmodium+protein,+unknown+function	FALSE	FALSE
Pf3D7_04_v3	991401	991600	0.538397	13	20	2539	PF3D7_0421700	conserved+Plasmodium+protein,+unknown+function	FALSE	FALSE
Pf3D7_11_v3	1020201	1020400	0.537976	10	13	2444	PF3D7_1126100	autophagy-related+protein+7,+putative+(ATG7)	FALSE	FALSE
Pf3D7_07_v3	466001	466200	0.537971	7	11	1400	PF3D7_0710200	conserved+Plasmodium+protein,+unknown+function	FALSE	FALSE
Pf3D7_11_v3	499801	500000	0.537639	23	26	2738	PF3D7_1113000	conserved+Plasmodium+protein,+unknown+function	FALSE	FALSE
Pf3D7_04_v3	139001	139200	0.537542	7	8	2592	PF3D7_0402300	reticulocyte+binding+protein+homologue+1,normocyte+binding+protein+1+(RH1)	FALSE	FALSE
Pf3D7_02_v3	799001	799200	0.537487	14	17	2515	PF3D7_0220000	liver+stage+antigen+3+(LSA3)	FALSE	FALSE
Pf3D7_04_v3	139601	139800	0.537467	6	8	2353	PF3D7_0402300	reticulocyte+binding+protein+homologue+1,normocyte+binding+protein+1+(RH1)	FALSE	TRUE
Pf3D7_14_v3	3001801	3002000	0.537443	5	6	3119	PF3D7_1473700	nucleoporin+NUP116/NSP116,+putative+(NUP116)	FALSE	FALSE
Pf3D7_04_v3	807801	808000	0.537268	13	15	2492	PF3D7_0418000	conserved+Plasmodium+protein,+unknown+function	FALSE	TRUE
Pf3D7_06_v3	624001	624200	0.53703	11	13	2542	PF3D7_0615100	enoyl-acyl+carrier+reductase+(ENR)	FALSE	FALSE
Pf3D7_12_v3	1212001	1212200	0.53666	5	8	2451	PF3D7_1229500	T-complex+protein+1,+gamma+subunit,+putative	FALSE	TRUE
Pf3D7_14_v3	3125801	3126000	0.536415	7	10	2531	PF3D7_1475900	conserved+Plasmodium+protein,+unknown+function	FALSE	FALSE
Pf3D7_09_v3	1111401	1111600	0.536192	7	9	2624	PF3D7_0927200	zinc+finger+protein,+putative	FALSE	TRUE
Pf3D7_03_v3	850801	851000	0.536167	9	13	2964	PF3D7_0320400	oocyst+capsule+protein+(Cap380)	FALSE	FALSE
Pf3D7_07_v3	420801	421000	0.53608	14	19	2436	PF3D7_0709300	Cg2+protein+(CG2)	FALSE	TRUE
Pf3D7_07_v3	461201	461400	0.535628	9	11	2562	PF3D7_0710100	conserved+Plasmodium+protein,+unknown+function	FALSE	FALSE
Pf3D7_08_v3	1176401	1176600	0.535092	11	16	2428	PF3D7_0827100	translation+initiation+factor+IF-2,+putative	FALSE	FALSE
Pf3D7_13_v3	596201	596400	0.53489	13	12	2950	PF3D7_1313800	conserved+Plasmodium+membrane+protein,+unknown+function	FALSE	TRUE
Pf3D7_08_v3	1318001	1318200	0.534702	5	8	2716	PF3D7_0830900	Plasmodium+exported+protein,+unknown+function	FALSE	TRUE
Pf3D7_09_v3	156201	156400	0.534557	11	13	2649	PF3D7_0903400	DEAD/DEAH+box+helicase,+putative	FALSE	FALSE
Pf3D7_13_v3	852801	853000	0.534526	10	14	2704	PF3D7_1320700	conserved+Plasmodium+protein,+unknown+function	FALSE	FALSE
Pf3D7_10_v3	302201	302400	0.533893	14	16	3148	PF3D7_1007700	transcription+factor+with+AP2+domain(s)+(ApiAP2)	FALSE	FALSE
Pf3D7_05_v3	561401	561600	0.53385	12	16	2203	PF3D7_0513200	conserved+Plasmodium+protein,+unknown+function	FALSE	TRUE
Pf3D7_07_v3	435201	435400	0.533702	4	6	2607	PF3D7_0709700	lysophospholipase,+putative	FALSE	FALSE
Pf3D7_03_v3	788601	788800	0.533637	11	13	2931	PF3D7_0318700	trophozoite+stage+antigen	FALSE	FALSE
Pf3D7_05_v3	615201	615400	0.533535	9	11	2821	PF3D7_0514800	kinase,+putative	FALSE	TRUE
Pf3D7_13_v3	2114801	2115000	0.533105	4	6	3013	PF3D7_1352900	Plasmodium+exported+protein,+unknown+function,fam-f+protein	FALSE	FALSE
Pf3D7_06_v3	1286801	1287000	0.533087	12	28	2365	PF3D7_0630700	bifunctional+methylenetetrahydrofolate+dehydrogenase/cyclohydrolase,+putative	FALSE	FALSE
Pf3D7_04_v3	881001	881200	0.532589	15	18	2754	PF3D7_0419900	phosphatidylinositol+4-kinase,+putative	FALSE	FALSE
Pf3D7_09_v3	550001	550200	0.532531	10	13	2832	PF3D7_0912200	conserved+Plasmodium+membrane+protein,+unknown+function	FALSE	FALSE
Pf3D7_10_v3	522001	522200	0.532519	16	17	2784	PF3D7_1013400	conserved+Plasmodium+protein,+unknown+function	FALSE	FALSE
Pf3D7_13_v3	150001	150200	0.532223	13	15	2480	PF3D7_1302700	DEAD/DEAH+box+ATP-dependent+RNA+helicase,+putative	FALSE	TRUE
Pf3D7_14_v3	1990201	1990400	0.531845	20	35	2080	PF3D7_1448500	conserved+Plasmodium+protein,+unknown+function	FALSE	TRUE
Pf3D7_08_v3	413601	413800	0.531775	10	11	2498	PF3D7_0808100	AP-3+complex+subunit+delta,+putative	FALSE	FALSE
Pf3D7_10_v3	113601	113800	0.531568	5	7	2516	PF3D7_1002200	tryptophan-rich+antigen+3+(PArt)	FALSE	FALSE
Pf3D7_05_v3	198801	199000	0.531495	12	14	2583	PF3D7_0504800	conserved+Plasmodium+protein,+unknown+function	FALSE	FALSE
Pf3D7_08_v3	1235401	1235600	0.531304	10	11	3215	PF3D7_0828700	conserved+Plasmodium+protein,+unknown+function	FALSE	FALSE
Pf3D7_13_v3	211601	211800	0.531249	27	28	2567	PF3D7_1303800	conserved+Plasmodium+protein,+unknown+function	FALSE	FALSE
Pf3D7_11_v3	1509401	1509600	0.531172	23	25	3092	PF3D7_1138400	guanylyl+cyclase+(GCalpha)	FALSE	FALSE
Pf3D7_14_v3	2356401	2356600	0.531149	12	14	2890	PF3D7_1457400	conserved+Plasmodium+protein,+unknown+function	FALSE	FALSE
Pf3D7_05_v3	614601	614800	0.530986	4	6	2523	PF3D7_0514700	conserved+Plasmodium+protein,+unknown+function	FALSE	FALSE
Pf3D7_12_v3	1945601	1945800	0.530905	14	18	2641	PF3D7_1246900	RAC-beta+serine/threonine+protein+kinase+(PKB)	FALSE	FALSE
Pf3D7_03_v3	553601	553800	0.530839	3	5	2526	PF3D7_0313600	conserved+Plasmodium+protein,+unknown+function	FALSE	TRUE
Pf3D7_10_v3	190001	190200	0.530702	8	9	2249	PF3D7_1004200	conserved+Plasmodium+membrane+protein,+unknown+function	FALSE	TRUE
Pf3D7_05_v3	702001	702200	0.530034	10	11	2939	PF3D7_0516800	transcription+factor+with+AP2+domain(s)+(ApiAP2)	FALSE	FALSE
Pf3D7_05_v3	277601	277800	0.529947	7	7	3210	PF3D7_0506500	conserved+Plasmodium+protein,+unknown+function	FALSE	TRUE
Pf3D7_14_v3	1853401	1853600	0.529811	15	16	2630	PF3D7_1445100	histidine--tRNA+ligase,+putative	FALSE	FALSE
Pf3D7_14_v3	1441401	1441600	0.529707	11	14	2439	PF3D7_1435600	conserved+Plasmodium+protein,+unknown+function	FALSE	TRUE
Pf3D7_07_v3	257001	257200	0.529598	14	16	2548	PF3D7_0705200	conserved+Plasmodium+protein,+unknown+function	FALSE	FALSE
Pf3D7_07_v3	452201	452400	0.529455	16	23	1932	PF3D7_0710000	conserved+Plasmodium+protein,+unknown+function	FALSE	FALSE
Pf3D7_03_v3	812001	812200	0.529431	7	8	3147	PF3D7_0319400	kinesin-8,+putative	FALSE	FALSE
Pf3D7_04_v3	840001	840200	0.529423	10	12	2902	PF3D7_0418600	regulator+of+chromosome+condensation,+putative	FALSE	FALSE
Pf3D7_10_v3	1253601	1253800	0.529372	4	6	3154	PF3D7_1031000	25+kDa+ookinete+surface+antigen+precursor+(Pfs25)	FALSE	FALSE
Pf3D7_14_v3	1988401	1988600	0.529309	16	18	2678	PF3D7_1448500	conserved+Plasmodium+protein,+unknown+function	FALSE	TRUE
Pf3D7_07_v3	1171801	1172000	0.529293	23	32	2486	PF3D7_0727700	conserved+Plasmodium+protein,+unknown+function	FALSE	FALSE
Pf3D7_09_v3	158401	158600	0.529073	15	21	2617	PF3D7_0903400	DEAD/DEAH+box+helicase,+putative	FALSE	FALSE
Pf3D7_11_v3	409601	409800	0.528862	7	9	2524	PF3D7_1110200	pre-mRNA-processing+factor+6,+putative+(PRPF6)	FALSE	FALSE
Pf3D7_14_v3	3193801	3194000	0.528762	4	6	2099	PF3D7_1477600	surface-associated+interspersed+protein+14.1+(SURFIN+14.1)+(SURF14.1)	TRUE	FALSE
Pf3D7_09_v3	283601	283800	0.528665	12	15	2520	PF3D7_0905600	conserved+Plasmodium+protein,+unknown+function	FALSE	TRUE
Pf3D7_03_v3	717601	717800	0.528565	14	20	2641	PF3D7_0317500	kinesin-5+(EG5)	FALSE	TRUE
Pf3D7_07_v3	732801	733000	0.528545	9	11	2747	PF3D7_0716800	eukaryotic+translation+initiation+factor+3+37.28+kDa+subunit,+putative	FALSE	FALSE
Pf3D7_08_v3	468801	469000	0.528444	11	14	2463	PF3D7_0809200	asparagine-rich+antigen+Pfa55-14+(pfa55-14)	FALSE	FALSE
Pf3D7_14_v3	1554201	1554400	0.52843	17	20	2707	PF3D7_1438400	metacaspase-like+protein+(MCA2)	FALSE	FALSE
Pf3D7_10_v3	1251401	1251600	0.528418	12	13	2964	PF3D7_1030900	28+kDa+ookinete+surface+protein+(Pfs28)	FALSE	FALSE
Pf3D7_12_v3	1548601	1548800	0.528348	9	11	2737	PF3D7_1237100	conserved+Plasmodium+protein,+unknown+function	FALSE	FALSE
Pf3D7_09_v3	1437201	1437400	0.528274	17	22	2611	PF3D7_0936300	ring-exported+protein+3+(REX3)	FALSE	TRUE
Pf3D7_05_v3	374401	374600	0.528121	16	17	2577	PF3D7_0508900	conserved+Plasmodium+protein,+unknown+function	FALSE	TRUE
Pf3D7_08_v3	1358801	1359000	0.528068	9	11	2609	PF3D7_0831600	cytoadherence+linked+asexual+protein+8+(CLAG8)	FALSE	FALSE
Pf3D7_03_v3	622601	622800	0.527826	10	14	2711	PF3D7_0315200	circumsporozoite-+and+TRAP-related+protein+(CTRP)	FALSE	FALSE
Pf3D7_12_v3	702001	702200	0.527641	13	17	2456	PF3D7_1217900	conserved+protein,+unknown+function	FALSE	FALSE
Pf3D7_11_v3	286401	286600	0.527593	7	9	2813	PF3D7_1106800	protein+kinase,+putative	FALSE	FALSE
Pf3D7_11_v3	1791001	1791200	0.527491	22	25	2973	PF3D7_1145200	serine/threonine+protein+kinase,+putative	FALSE	FALSE
Pf3D7_11_v3	740601	740800	0.527454	5	6	2999	PF3D7_1119600	ATP-dependent+zinc+metalloprotease+FTSH,+putative	FALSE	FALSE
Pf3D7_03_v3	510601	510800	0.527453	12	14	2655	PF3D7_0311900	conserved+Plasmodium+protein,+unknown+function	FALSE	FALSE
Pf3D7_14_v3	768801	769000	0.52744	4	5	3282	PF3D7_1418100	liver+specific+protein+1,+putative+(LISP1)	FALSE	FALSE
Pf3D7_13_v3	1309801	1310000	0.52717	7	10	3000	PF3D7_1331300	signal+peptidase+21+kDa+subunit+(SP21)	FALSE	FALSE
Pf3D7_13_v3	852601	852800	0.527067	5	7	2643	PF3D7_1320700	conserved+Plasmodium+protein,+unknown+function	FALSE	FALSE
Pf3D7_06_v3	624201	624400	0.526971	11	13	2489	PF3D7_0615100	enoyl-acyl+carrier+reductase+(ENR)	FALSE	FALSE
Pf3D7_14_v3	1227001	1227200	0.526733	13	15	2899	PF3D7_1431200	conserved+Plasmodium+protein,+unknown+function	FALSE	FALSE
Pf3D7_14_v3	1395601	1395800	0.52658	16	17	2896	PF3D7_1434500	dynein-related+AAA-type+ATPase,+putative	FALSE	FALSE
Pf3D7_14_v3	421201	421400	0.526417	4	5	3286	PF3D7_1410400	rhoptry-associated+protein+1+(RAP1)	FALSE	FALSE
Pf3D7_09_v3	595801	596000	0.526411	13	21	2324	PF3D7_0913900	arginine--tRNA+ligase,+putative	FALSE	FALSE
Pf3D7_06_v3	834401	834600	0.52638	15	20	2576	PF3D7_0619800	conserved+Plasmodium+membrane+protein,+unknown+function	FALSE	FALSE
Pf3D7_10_v3	1386801	1387000	0.526354	12	15	2428	PF3D7_1035000	U2+snRNA/tRNA+pseudouridine+synthase,+putative	FALSE	FALSE
Pf3D7_14_v3	1489001	1489200	0.526326	10	11	2548	PF3D7_1436500	GTP-binding+protein,+putative	FALSE	FALSE
Pf3D7_04_v3	653001	653200	0.526315	11	12	2738	PF3D7_0414400	conserved+Plasmodium+protein,+unknown+function	FALSE	FALSE
Pf3D7_14_v3	769601	769800	0.525692	8	8	3246	PF3D7_1418100	liver+specific+protein+1,+putative+(LISP1)	FALSE	FALSE
Pf3D7_13_v3	374801	375000	0.525557	14	16	2983	PF3D7_1308400	conserved+Plasmodium+protein,+unknown+function	FALSE	FALSE
Pf3D7_03_v3	224801	225000	0.525475	6	7	2344	PF3D7_0304700	conserved+Plasmodium+protein,+unknown+function	FALSE	TRUE
Pf3D7_07_v3	465801	466000	0.525383	6	6	2101	PF3D7_0710200	conserved+Plasmodium+protein,+unknown+function	FALSE	FALSE
Pf3D7_02_v3	843801	844000	0.525109	6	8	2555	PF3D7_0220800	cytoadherence+linked+asexual+protein+2+(CLAG2)	FALSE	FALSE
Pf3D7_13_v3	2342801	2343000	0.525056	11	12	2564	PF3D7_1359000	conserved+Plasmodium+protein,+unknown+function	FALSE	FALSE
Pf3D7_05_v3	1188201	1188400	0.52497	8	9	2773	PF3D7_0529000	conserved+Plasmodium+protein,+unknown+function	FALSE	FALSE
Pf3D7_11_v3	1275601	1275800	0.524861	8	13	2610	PF3D7_1133000	conserved+Plasmodium+protein,+unknown+function	FALSE	FALSE
Pf3D7_04_v3	930001	930200	0.524656	8	10	2509	PF3D7_0420400	ribosome-recycling+factor+(RRF2)	FALSE	FALSE
Pf3D7_10_v3	92601	92800	0.524501	5	8	2915	PF3D7_1001700	Plasmodium+exported+protein+(PHISTc),+unknown+function	TRUE	FALSE
Pf3D7_13_v3	2124601	2124800	0.524436	6	7	2744	PF3D7_1353100	Plasmodium+exported+protein,+unknown+function	FALSE	FALSE
Pf3D7_04_v3	781801	782000	0.524292	9	12	2769	PF3D7_0417600	conserved+Plasmodium+protein,+unknown+function	FALSE	FALSE
Pf3D7_07_v3	435401	435600	0.524291	3	4	2677	PF3D7_0709700	lysophospholipase,+putative	FALSE	FALSE
Pf3D7_01_v3	497401	497600	0.524137	12	21	2285	PF3D7_0113100	surface-associated+interspersed+protein+1.1+(SURFIN+1.1)+(SURF1.1)	TRUE	FALSE
Pf3D7_12_v3	672601	672800	0.523652	15	17	3082	PF3D7_1216900	DNA-binding+chaperone,+putative	FALSE	FALSE
Pf3D7_07_v3	1256201	1256400	0.523625	16	18	2595	PF3D7_0729500	mRNA+(N6-adenosine)-methyltransferase,+putative	FALSE	TRUE
Pf3D7_14_v3	3126601	3126800	0.523594	5	7	2551	PF3D7_1475900	conserved+Plasmodium+protein,+unknown+function	FALSE	TRUE
Pf3D7_14_v3	1227201	1227400	0.523586	15	16	2932	PF3D7_1431200	conserved+Plasmodium+protein,+unknown+function	FALSE	FALSE
Pf3D7_08_v3	1082001	1082200	0.52352	14	15	2768	PF3D7_0824900	conserved+Plasmodium+protein,+unknown+function	FALSE	FALSE
Pf3D7_09_v3	513601	513800	0.523385	18	19	3037	PF3D7_0911300	cysteine+repeat+modular+protein+1+(CRMP1)	FALSE	FALSE
Pf3D7_13_v3	2087601	2087800	0.523256	9	10	2779	PF3D7_1352400	conserved+Plasmodium+protein,+unknown+function	FALSE	FALSE
Pf3D7_02_v3	503801	504000	0.523256	7	8	2676	PF3D7_0212400	conserved+Plasmodium+membrane+protein,+unknown+function	FALSE	FALSE
Pf3D7_05_v3	180801	181000	0.523031	15	17	2230	PF3D7_0504700	conserved+Plasmodium+protein,+unknown+function	FALSE	TRUE
Pf3D7_07_v3	449601	449800	0.522793	9	11	2488	PF3D7_0710000	conserved+Plasmodium+protein,+unknown+function	FALSE	FALSE
Pf3D7_09_v3	163801	164000	0.522538	19	23	2596	PF3D7_0903500	conserved+Plasmodium+protein,+unknown+function	FALSE	FALSE
Pf3D7_02_v3	630801	631000	0.522349	6	7	3237	PF3D7_0215300	acyl-CoA+synthetase+(ACS8)	FALSE	FALSE
Pf3D7_07_v3	471401	471600	0.522234	17	20	2730	PF3D7_0710200	conserved+Plasmodium+protein,+unknown+function	FALSE	FALSE
Pf3D7_09_v3	850001	850200	0.522097	8	12	2486	PF3D7_0920700	conserved+Plasmodium+protein,+unknown+function	FALSE	FALSE
Pf3D7_13_v3	576401	576600	0.522083	13	15	2667	PF3D7_1313500	conserved+Plasmodium+membrane+protein,+unknown+function	FALSE	TRUE
Pf3D7_07_v3	606001	606200	0.52203	6	7	2091	PF3D7_0713100	Pfmc-2TM+Maurer's+cleft+two+transmembrane+protein+(MC-2TM)	FALSE	FALSE
Pf3D7_14_v3	334801	335000	0.521993	16	19	2569	PF3D7_1408700	conserved+Plasmodium+protein,+unknown+function	FALSE	FALSE
Pf3D7_14_v3	2528601	2528800	0.521893	16	17	2644	PF3D7_1462300	conserved+Plasmodium+protein,+unknown+function	FALSE	TRUE
Pf3D7_13_v3	2398801	2399000	0.521512	14	15	2790	PF3D7_1359900	conserved+Plasmodium+membrane+protein,+unknown+function	FALSE	TRUE
Pf3D7_10_v3	1415001	1415200	0.521359	8	10	2479	PF3D7_1035700	duffy+binding-like+merozoite+surface+protein+(DBLMSP)	FALSE	TRUE
Pf3D7_11_v3	433201	433400	0.520884	8	9	2947	PF3D7_1110900	ES2+protein,+putative	FALSE	FALSE
Pf3D7_05_v3	383001	383200	0.520524	10	13	2836	PF3D7_0509100	chromosome+condensation+protein,+putative	FALSE	FALSE
Pf3D7_13_v3	290001	290200	0.520396	8	10	2573	PF3D7_1306200	conserved+Plasmodium+protein,+unknown+function	FALSE	FALSE
Pf3D7_03_v3	890801	891000	0.520349	13	15	3014	PF3D7_0321300	conserved+Plasmodium+protein,+unknown+function	FALSE	FALSE
Pf3D7_11_v3	408401	408600	0.520271	7	12	2473	PF3D7_1110200	pre-mRNA-processing+factor+6,+putative+(PRPF6)	FALSE	FALSE
Pf3D7_09_v3	85401	85600	0.520215	10	12	2603	PF3D7_0901800	Plasmodium+exported+protein,+unknown+function	FALSE	FALSE
Pf3D7_02_v3	841801	842000	0.520185	6	7	2600	PF3D7_0220800	cytoadherence+linked+asexual+protein+2+(CLAG2)	FALSE	FALSE
Pf3D7_07_v3	426601	426800	0.5201	7	8	2718	PF3D7_0709400	Cg7+protein	FALSE	FALSE
Pf3D7_06_v3	970001	970200	0.520039	15	17	2568	PF3D7_0623800	tyrosine+kinase-like+protein,+putative+(TKL4)	FALSE	FALSE
Pf3D7_02_v3	290401	290600	0.519813	11	14	2476	PF3D7_0207300	serine+repeat+antigen+8+(SERA8)	FALSE	FALSE
Pf3D7_04_v3	990801	991000	0.519401	13	20	2414	PF3D7_0421700	conserved+Plasmodium+protein,+unknown+function	FALSE	FALSE
Pf3D7_14_v3	1745401	1745600	0.519234	13	17	2899	PF3D7_1442700	conserved+Plasmodium+protein,+unknown+function	FALSE	FALSE
Pf3D7_14_v3	2467801	2468000	0.519123	16	16	2756	PF3D7_1460500	conserved+Plasmodium+protein,+unknown+function	FALSE	TRUE
Pf3D7_10_v3	1381801	1382000	0.518686	6	7	2703	PF3D7_1034800	conserved+Plasmodium+protein,+unknown+function	FALSE	FALSE
Pf3D7_13_v3	1591401	1591600	0.518516	6	8	2579	PF3D7_1339700	conserved+Plasmodium+protein,+unknown+function	FALSE	TRUE
Pf3D7_14_v3	2589401	2589600	0.518418	20	22	3031	PF3D7_1463900	conserved+Plasmodium+membrane+protein,+unknown+function	FALSE	FALSE
Pf3D7_04_v3	766601	766800	0.518354	16	28	2514	PF3D7_0417400	conserved+Plasmodium+protein,+unknown+function	FALSE	FALSE
Pf3D7_10_v3	219201	219400	0.518183	8	9	2763	PF3D7_1004600	conserved+Plasmodium+membrane+protein,+unknown+function	FALSE	FALSE
Pf3D7_11_v3	116001	116200	0.518081	10	12	2537	PF3D7_1102400	flavoprotein,+putative	FALSE	FALSE
Pf3D7_11_v3	638201	638400	0.518081	8	9	3288	PF3D7_1116800	heat+shock+protein+101,chaperone+protein+ClpB2+(HSP101)	FALSE	FALSE
Pf3D7_11_v3	1807401	1807600	0.517964	10	12	2674	PF3D7_1145500	transporter,+putative	FALSE	FALSE
Pf3D7_08_v3	483601	483800	0.517948	11	12	2644	PF3D7_0809600	peptidase+family+C50,+putative	FALSE	FALSE
Pf3D7_03_v3	655801	656000	0.517909	14	19	2820	PF3D7_0316200	conserved+Plasmodium+protein,+unknown+function	FALSE	FALSE
Pf3D7_12_v3	330801	331000	0.51788	15	17	3171	PF3D7_1207200	conserved+Plasmodium+protein,+unknown+function	FALSE	FALSE
Pf3D7_13_v3	1856801	1857000	0.517836	12	13	2922	PF3D7_1346400	conserved+Plasmodium+protein,+unknown+function	FALSE	FALSE
Pf3D7_04_v3	93401	93600	0.517803	10	14	2479	PF3D7_0401600.2	rifin,PIR+protein+(RIF)	TRUE	TRUE
Pf3D7_11_v3	1505401	1505600	0.517763	9	10	3092	PF3D7_1138400	guanylyl+cyclase+(GCalpha)	FALSE	FALSE
Pf3D7_13_v3	1827401	1827600	0.517629	15	17	2783	PF3D7_1345600	inner+membrane+complex+protein	FALSE	FALSE
Pf3D7_10_v3	1391601	1391800	0.517325	13	23	2420	PF3D7_1035100	probable+protein,+unknown+function	FALSE	FALSE
Pf3D7_04_v3	648001	648200	0.517049	7	9	2507	PF3D7_0414200.2	calmodulin-like+protein	FALSE	TRUE
Pf3D7_10_v3	1404601	1404800	0.517011	6	9	2462	PF3D7_1035400	merozoite+surface+protein+3+(MSP3)	FALSE	TRUE
Pf3D7_05_v3	668801	669000	0.516988	10	13	2482	PF3D7_0516100	cation-transporting+ATPase+1+(ATPase1)	FALSE	FALSE
Pf3D7_05_v3	1113401	1113600	0.516911	13	18	2549	PF3D7_0526600	conserved+Plasmodium+protein,+unknown+function	FALSE	FALSE
Pf3D7_07_v3	1115801	1116000	0.516858	12	16	2537	PF3D7_0726400	conserved+Plasmodium+membrane+protein,+unknown+function	FALSE	FALSE
Pf3D7_13_v3	551201	551400	0.516801	10	11	3235	PF3D7_1312900	eukaryotic+translation+initation+factor+4+gamma,+putative+(EIF4G)	FALSE	FALSE
Pf3D7_08_v3	355401	355600	0.516796	10	12	2817	PF3D7_0806700	conserved+Plasmodium+membrane+protein,+unknown+function	FALSE	FALSE
Pf3D7_14_v3	3154001	3154200	0.516743	11	16	2878	PF3D7_1476600	Plasmodium+exported+protein,+unknown+function	FALSE	FALSE
Pf3D7_09_v3	290401	290600	0.516742	16	17	2629	PF3D7_0905800	conserved+Plasmodium+protein,+unknown+function	FALSE	FALSE
Pf3D7_14_v3	960401	960600	0.516697	7	8	3130	PF3D7_1423700	conserved+Plasmodium+protein,+unknown+function	FALSE	TRUE
Pf3D7_11_v3	1979001	1979200	0.516462	13	20	2707	PF3D7_1149200	ring-infected+erythrocyte+surface+antigen	FALSE	FALSE
Pf3D7_10_v3	851601	851800	0.516356	5	7	2855	PF3D7_1021100	conserved+Plasmodium+protein,+unknown+function	FALSE	FALSE
Pf3D7_07_v3	82201	82400	0.516248	17	20	2042	PF3D7_0701900	Plasmodium+exported+protein,+unknown+function	FALSE	TRUE
Pf3D7_08_v3	469401	469600	0.516224	12	13	2472	PF3D7_0809200	asparagine-rich+antigen+Pfa55-14+(pfa55-14)	FALSE	FALSE
Pf3D7_06_v3	670801	671000	0.516219	5	8	2879	PF3D7_0616000	pyridoxal+kinase+(PDXK)	FALSE	FALSE
Pf3D7_14_v3	2020601	2020800	0.516206	16	19	2555	PF3D7_1449400	crossover+junction+endonuclease+MUS81,+putative+(MUS81)	FALSE	FALSE
Pf3D7_13_v3	1992401	1992600	0.516039	14	19	2381	PF3D7_1349500	conserved+Plasmodium+protein,+unknown+function	FALSE	FALSE
Pf3D7_11_v3	242001	242200	0.51592	15	18	3109	PF3D7_1105600	translocon+component+PTEX88+(PTEX88)	FALSE	FALSE
Pf3D7_14_v3	3017801	3018000	0.515847	9	11	2938	PF3D7_1474000	probable+protein,+unknown+function	FALSE	TRUE
Pf3D7_09_v3	272201	272400	0.515716	4	5	3222	PF3D7_0905400	high+molecular+weight+rhoptry+protein+3+(RhopH3)	FALSE	FALSE
Pf3D7_14_v3	758401	758600	0.51569	8	9	2956	PF3D7_1417900	conserved+Plasmodium+protein,+unknown+function	FALSE	FALSE
Pf3D7_03_v3	358201	358400	0.515406	15	18	2492	PF3D7_0308100	conserved+Plasmodium+protein,+unknown+function	FALSE	TRUE
Pf3D7_11_v3	384601	384800	0.515372	19	21	3043	PF3D7_1109100	conserved+Plasmodium+protein,+unknown+function	FALSE	TRUE
Pf3D7_04_v3	797201	797400	0.515207	10	12	2523	PF3D7_0418000	conserved+Plasmodium+protein,+unknown+function	FALSE	FALSE
Pf3D7_11_v3	1900401	1900600	0.515165	10	10	2582	PF3D7_1147800.2	merozoite+adhesive+erythrocytic+binding+protein+(MAEBL)	FALSE	FALSE
Pf3D7_12_v3	698001	698200	0.515065	13	15	2705	PF3D7_1217700	conserved+Plasmodium+protein,+unknown+function	FALSE	FALSE
Pf3D7_07_v3	884601	884800	0.515045	4	6	3080	PF3D7_0720400	ferrodoxin+reductase-like+protein	FALSE	FALSE
Pf3D7_13_v3	2115601	2115800	0.514851	9	10	3051	PF3D7_1352900	Plasmodium+exported+protein,+unknown+function,fam-f+protein	FALSE	FALSE
Pf3D7_07_v3	340801	341000	0.514808	8	9	2893	PF3D7_0707300	rhoptry-associated+membrane+antigen+(RAMA)	FALSE	FALSE
Pf3D7_13_v3	1737001	1737200	0.514599	20	21	3051	PF3D7_1343800	conserved+Plasmodium+protein,+unknown+function	FALSE	FALSE
Pf3D7_11_v3	1369601	1369800	0.514577	14	16	2811	PF3D7_1134900	conserved+Plasmodium+protein,+unknown+function	FALSE	TRUE
Pf3D7_03_v3	795601	795800	0.514506	9	11	3158	PF3D7_0319000	P-type+ATPase,+putative+(ATPase7)	FALSE	FALSE
Pf3D7_05_v3	530601	530800	0.514474	17	21	2630	PF3D7_0512200	glutathione+synthetase+(GS)	FALSE	FALSE
Pf3D7_10_v3	1384201	1384400	0.514452	11	14	2661	PF3D7_1034900	methionine--tRNA+ligase,+putative	FALSE	FALSE
Pf3D7_12_v3	1162001	1162200	0.514307	8	10	3184	PF3D7_1228600	merozoite+surface+protein+9+(MSP9)	FALSE	TRUE
Pf3D7_11_v3	659601	659800	0.514283	14	17	2970	PF3D7_1117200	conserved+Plasmodium+protein,+unknown+function	FALSE	FALSE
Pf3D7_07_v3	506601	506800	0.514253	8	11	2435	PF3D7_0711500	regulator+of+chromosome+condensation,+putative	FALSE	FALSE
Pf3D7_13_v3	2323801	2324000	0.514116	9	10	2645	PF3D7_1358600	zinc+finger+protein,+putative	FALSE	FALSE
Pf3D7_10_v3	1509401	1509600	0.514076	8	10	2661	PF3D7_1038100	GDP+dissociation+inhibitor,+putative	FALSE	TRUE
Pf3D7_03_v3	356401	356600	0.514039	9	11	2754	PF3D7_0308100	conserved+Plasmodium+protein,+unknown+function	FALSE	FALSE
Pf3D7_11_v3	1935201	1935400	0.514022	12	13	2652	PF3D7_1148700	Plasmodium+exported+protein+(PHISTc),+unknown+function+(GEXP12)	TRUE	TRUE
Pf3D7_13_v3	302001	302200	0.513863	12	13	2578	PF3D7_1306500	MORN+repeat+protein,+putative	FALSE	FALSE
Pf3D7_06_v3	827201	827400	0.513743	13	15	2612	PF3D7_0619600	conserved+Plasmodium+protein,+unknown+function	FALSE	FALSE
Pf3D7_09_v3	885001	885200	0.513703	12	13	2616	PF3D7_0921700	conserved+Plasmodium+protein,+unknown+function	FALSE	TRUE
Pf3D7_14_v3	2347601	2347800	0.513513	9	10	3114	PF3D7_1457300	conserved+Plasmodium+protein,+unknown+function	FALSE	FALSE
Pf3D7_14_v3	875601	875800	0.513179	5	7	2588	PF3D7_1421200	40S+ribosomal+protein+S25+(RPS25)	FALSE	TRUE
Pf3D7_14_v3	790201	790400	0.513159	12	13	2918	PF3D7_1419000	conserved+Plasmodium+protein,+unknown+function	FALSE	FALSE
Pf3D7_02_v3	805001	805200	0.513139	11	14	2548	PF3D7_0220100	DnaJ+protein,+putative	FALSE	FALSE
Pf3D7_04_v3	787601	787800	0.512969	9	10	3026	PF3D7_0417800	cdc2-related+protein+kinase+1+(CRK1)	FALSE	FALSE
Pf3D7_09_v3	1422201	1422400	0.5128	13	14	2655	PF3D7_0935900	ring-exported+protein+1+(REX1)	FALSE	FALSE
Pf3D7_07_v3	469201	469400	0.512724	11	10	1792	PF3D7_0710200	conserved+Plasmodium+protein,+unknown+function	FALSE	TRUE
Pf3D7_14_v3	2999401	2999600	0.512617	13	14	2557	PF3D7_1473700	nucleoporin+NUP116/NSP116,+putative+(NUP116)	FALSE	TRUE
Pf3D7_11_v3	1464801	1465000	0.512566	14	16	2826	PF3D7_1137200	conserved+Plasmodium+protein,+unknown+function	FALSE	FALSE
Pf3D7_13_v3	1734201	1734400	0.512507	16	18	3117	PF3D7_1343800	conserved+Plasmodium+protein,+unknown+function	FALSE	TRUE
Pf3D7_14_v3	2174801	2175000	0.512403	17	19	2878	PF3D7_1453000	conserved+Plasmodium+protein,+unknown+function	FALSE	FALSE
Pf3D7_03_v3	363601	363800	0.512401	8	10	2401	PF3D7_0308200	TCP-1/cpn60+chaperonin+family,+putative	FALSE	FALSE
Pf3D7_07_v3	160601	160800	0.512382	20	22	2701	PF3D7_0703900	conserved+Plasmodium+membrane+protein,+unknown+function	FALSE	FALSE
Pf3D7_05_v3	814001	814200	0.51225	12	14	2705	PF3D7_0519600	zinc+finger+protein,+putative	FALSE	FALSE
Pf3D7_10_v3	317401	317600	0.512183	12	15	2577	PF3D7_1007900	eukaryotic+translation+initiation+factor+3+subunit+7,+putative	FALSE	FALSE
Pf3D7_08_v3	1326201	1326400	0.512109	14	15	2321	PF3D7_0831100	surface-associated+interspersed+protein+8.1+(SURFIN+8.1)+(SURF8.1)	TRUE	FALSE
Pf3D7_09_v3	603601	603800	0.512101	18	19	2627	PF3D7_0914100	conserved+Plasmodium+protein,+unknown+function	FALSE	FALSE
Pf3D7_11_v3	1315001	1315200	0.512049	15	15	2773	PF3D7_1133900	conserved+Plasmodium+protein,+unknown+function	FALSE	FALSE
Pf3D7_03_v3	196001	196200	0.512035	10	11	3150	PF3D7_0303800	IBR+domain+protein,+putative	FALSE	FALSE
Pf3D7_06_v3	417401	417600	0.512025	12	16	2546	PF3D7_0609700	conserved+Plasmodium+protein,+unknown+function	FALSE	FALSE
Pf3D7_12_v3	1998801	1999000	0.511962	10	11	3204	PF3D7_1248700	conserved+Plasmodium+protein,+unknown+function	FALSE	FALSE
Pf3D7_06_v3	528001	528200	0.511925	5	7	2438	PF3D7_0612800	6-cysteine+protein+(P12p)	FALSE	FALSE
Pf3D7_08_v3	102401	102600	0.511792	3	4	3179	PF3D7_0801300	von+Willebrand+factor+A+domain-related+protein+(WARP)	FALSE	FALSE
Pf3D7_06_v3	1067801	1068000	0.511788	13	15	2971	PF3D7_0626400	Sec14+domain+containing+protein	FALSE	FALSE
Pf3D7_07_v3	1361201	1361400	0.511767	12	13	2449	PF3D7_0731500	erythrocyte+binding+antigen-175+(EBA175)	FALSE	FALSE
Pf3D7_05_v3	1274201	1274400	0.511702	18	18	2481	PF3D7_0531100	conserved+Plasmodium+protein,+unknown+function	FALSE	FALSE
Pf3D7_10_v3	520201	520400	0.511574	12	14	2762	PF3D7_1013400	conserved+Plasmodium+protein,+unknown+function	FALSE	FALSE
Pf3D7_06_v3	851601	851800	0.511502	7	11	2844	PF3D7_0620400	merozoite+surface+protein+10+(MSP10)	FALSE	FALSE
Pf3D7_13_v3	2586801	2587000	0.511498	18	22	2723	PF3D7_1364400	conserved+Plasmodium+protein,+unknown+function	FALSE	TRUE
Pf3D7_04_v3	465201	465400	0.511441	9	11	3172	PF3D7_0410000	conserved+Plasmodium+protein,+unknown+function	FALSE	FALSE
Pf3D7_08_v3	1117201	1117400	0.511204	8	11	2753	PF3D7_0826100	E3+ubiquitin-protein+ligase,+putative	FALSE	FALSE
Pf3D7_11_v3	787801	788000	0.511178	12	14	2598	PF3D7_1120700	conserved+Plasmodium+protein,+unknown+function	FALSE	TRUE
Pf3D7_10_v3	223001	223200	0.511096	9	12	2262	PF3D7_1004800	ADP/ATP+carrier+protein,+putative	FALSE	FALSE
Pf3D7_07_v3	627801	628000	0.511053	7	9	2535	PF3D7_0713900	conserved+Plasmodium+protein,+unknown+function	FALSE	FALSE
Pf3D7_04_v3	885601	885800	0.510942	21	21	2655	PF3D7_0419900	phosphatidylinositol+4-kinase,+putative	FALSE	FALSE
Pf3D7_02_v3	217201	217400	0.51087	12	15	2652	PF3D7_0205100	conserved+Plasmodium+protein,+unknown+function	FALSE	FALSE
Pf3D7_06_v3	1025801	1026000	0.510792	10	12	3124	PF3D7_0625200	conserved+Plasmodium+protein,+unknown+function	FALSE	FALSE
Pf3D7_14_v3	2128801	2129000	0.510777	11	12	2860	PF3D7_1451900	small+subunit+rRNA+processing+factor,+putative	FALSE	FALSE
Pf3D7_11_v3	502401	502600	0.510732	15	16	3177	PF3D7_1113000	conserved+Plasmodium+protein,+unknown+function	FALSE	FALSE
Pf3D7_06_v3	847001	847200	0.510708	7	8	2820	PF3D7_0620200	conserved+Plasmodium+protein,+unknown+function	FALSE	FALSE
Pf3D7_05_v3	925801	926000	0.510707	8	9	3146	PF3D7_0522400	conserved+Plasmodium+protein,+unknown+function	FALSE	FALSE
Pf3D7_14_v3	3189401	3189600	0.510525	9	11	1826	PF3D7_1477500	Plasmodium+exported+protein+(PHISTb),+unknown+function	TRUE	FALSE
Pf3D7_11_v3	1010001	1010200	0.51045	6	7	2997	PF3D7_1125800	kelch+protein,+putative	FALSE	FALSE
Pf3D7_11_v3	247401	247600	0.510414	10	12	2735	PF3D7_1105700	conserved+protein,+unknown+function	FALSE	FALSE
Pf3D7_02_v3	375001	375200	0.51041	5	6	3137	PF3D7_0209000	6-cysteine+protein+(P230)	FALSE	FALSE
Pf3D7_03_v3	898001	898200	0.510377	14	16	2494	PF3D7_0321500	peptidase,+putative	FALSE	FALSE
Pf3D7_13_v3	1429001	1429200	0.510362	10	11	2819	PF3D7_1335300	reticulocyte+binding+protein+2+homologue+b+(RH2b)	FALSE	FALSE
Pf3D7_10_v3	1381601	1381800	0.51036	6	7	2721	PF3D7_1034800	conserved+Plasmodium+protein,+unknown+function	FALSE	FALSE
Pf3D7_13_v3	2250601	2250800	0.510346	17	18	2537	PF3D7_1356800	serine/threonine+protein+kinase,+putative+(ARK3)	FALSE	FALSE
Pf3D7_11_v3	528001	528200	0.51034	8	9	2618	PF3D7_1113600	Rpr2,+RNAse+P,+putative	FALSE	TRUE
Pf3D7_09_v3	1203401	1203600	0.510273	4	6	2470	PF3D7_0930300	merozoite+surface+protein+1+(MSP1)	FALSE	FALSE
Pf3D7_07_v3	456601	456800	0.510221	9	11	2554	PF3D7_0710000	conserved+Plasmodium+protein,+unknown+function	FALSE	FALSE
Pf3D7_04_v3	390401	390600	0.510062	14	18	2796	PF3D7_0407800	conserved+Plasmodium+protein,+unknown+function	FALSE	FALSE
Pf3D7_10_v3	1405001	1405200	0.51	11	15	2277	PF3D7_1035400	merozoite+surface+protein+3+(MSP3)	FALSE	TRUE
Pf3D7_14_v3	1901001	1901200	0.509994	6	7	3305	PF3D7_1446300	conserved+Plasmodium+membrane+protein,+unknown+function	FALSE	FALSE
Pf3D7_04_v3	284201	284400	0.509988	12	14	2626	PF3D7_0405300	liver+specific+protein+2,+putative+(LISP2)	FALSE	FALSE
Pf3D7_08_v3	1121601	1121800	0.509965	11	13	3025	PF3D7_0826100	E3+ubiquitin-protein+ligase,+putative	FALSE	FALSE
Pf3D7_12_v3	1216801	1217000	0.509952	7	10	3016	PF3D7_1229600	conserved+Plasmodium+protein,+unknown+function	FALSE	TRUE
Pf3D7_11_v3	1019001	1019200	0.509925	7	9	2751	PF3D7_1126100	autophagy-related+protein+7,+putative+(ATG7)	FALSE	FALSE
Pf3D7_14_v3	1161401	1161600	0.509842	12	13	2788	PF3D7_1429400	rRNA+(adenosine-2'-O-)-methyltransferase,+putative	FALSE	FALSE
Pf3D7_13_v3	388201	388400	0.509794	20	20	2786	PF3D7_1308400	conserved+Plasmodium+protein,+unknown+function	FALSE	FALSE
Pf3D7_08_v3	206001	206200	0.509789	10	13	2716	PF3D7_0803200	filament+assembling+protein,+putative	FALSE	TRUE
Pf3D7_13_v3	1718201	1718400	0.509709	19	21	3193	PF3D7_1343400	DNA+repair+protein+RAD5,+putative+(RAD5)	FALSE	FALSE
Pf3D7_12_v3	379201	379400	0.509704	9	9	2548	PF3D7_1208200	cysteine+repeat+modular+protein+3+(CRMP3)	FALSE	FALSE
Pf3D7_07_v3	202601	202800	0.509603	10	12	2641	PF3D7_0704300	conserved+Plasmodium+membrane+protein,+unknown+function	FALSE	FALSE
Pf3D7_14_v3	2764001	2764200	0.509541	17	18	2662	PF3D7_1467600	conserved+Plasmodium+protein,+unknown+function	FALSE	TRUE
Pf3D7_13_v3	479601	479800	0.509522	12	13	3175	PF3D7_1311100	conserved+Plasmodium+protein,+unknown+function	FALSE	FALSE
Pf3D7_08_v3	1121401	1121600	0.509495	14	15	3241	PF3D7_0826100	E3+ubiquitin-protein+ligase,+putative	FALSE	FALSE
Pf3D7_13_v3	1155001	1155200	0.509469	12	21	2365	PF3D7_1327500	conserved+Plasmodium+protein,+unknown+function	FALSE	TRUE
Pf3D7_14_v3	256401	256600	0.50945	10	11	2761	PF3D7_1407000	LCCL+domain-containing+protein+(CCp3)	FALSE	FALSE
Pf3D7_08_v3	1112201	1112400	0.509297	16	23	2589	PF3D7_0826000	conserved+Plasmodium+protein,+unknown+function	FALSE	FALSE
Pf3D7_09_v3	1205601	1205800	0.509243	10	12	2351	PF3D7_0930300	merozoite+surface+protein+1+(MSP1)	FALSE	FALSE
Pf3D7_11_v3	1621801	1622000	0.50917	11	11	2496	PF3D7_1140600	conserved+Plasmodium+protein,+unknown+function	FALSE	TRUE
Pf3D7_01_v3	465201	465400	0.509155	5	6	3241	PF3D7_0112200	multidrug+resistance-associated+protein+1+(MRP1)	FALSE	FALSE
Pf3D7_13_v3	2312801	2313000	0.509097	15	18	2402	PF3D7_1358200	conserved+Plasmodium+protein,+unknown+function	FALSE	TRUE
Pf3D7_11_v3	1815401	1815600	0.508946	11	14	2561	PF3D7_1145800	conserved+Plasmodium+protein,+unknown+function	FALSE	FALSE
Pf3D7_13_v3	155801	156000	0.508942	15	17	2598	PF3D7_1302900	conserved+Plasmodium+protein,+unknown+function	FALSE	FALSE
Pf3D7_11_v3	812001	812200	0.508941	5	6	2671	PF3D7_1121400	WD+domain,+G-beta+repeat-containing+protein	FALSE	FALSE
Pf3D7_13_v3	156801	157000	0.508904	8	9	2562	PF3D7_1302900	conserved+Plasmodium+protein,+unknown+function	FALSE	FALSE
Pf3D7_11_v3	738401	738600	0.508859	5	6	3108	PF3D7_1119600	ATP-dependent+zinc+metalloprotease+FTSH,+putative	FALSE	FALSE
Pf3D7_04_v3	679001	679200	0.508851	5	6	2877	PF3D7_0415200	conserved+Plasmodium+protein,+unknown+function	FALSE	FALSE
Pf3D7_08_v3	885801	886000	0.508804	10	11	2921	PF3D7_0819600	conserved+Plasmodium+protein,+unknown+function	FALSE	FALSE
Pf3D7_01_v3	130201	130400	0.508739	9	11	2606	PF3D7_0102900	aspartate--tRNA+ligase	FALSE	FALSE
Pf3D7_05_v3	1181201	1181400	0.508711	10	11	2835	PF3D7_0528800	nucleolar+preribosomal+GTPase,+putative	FALSE	FALSE
Pf3D7_11_v3	353601	353800	0.508643	14	15	3258	PF3D7_1108000	IWS1-like+protein,+putative	FALSE	FALSE
Pf3D7_04_v3	282401	282600	0.508537	10	14	2477	PF3D7_0405300	liver+specific+protein+2,+putative+(LISP2)	FALSE	TRUE
Pf3D7_11_v3	193201	193400	0.508437	18	19	3059	PF3D7_1104300	conserved+Plasmodium+protein,+unknown+function	FALSE	FALSE
Pf3D7_07_v3	1133601	1133800	0.508382	12	13	3255	PF3D7_0726500	ubiquitin+carboxyl-terminal+hydrolase,+putative	FALSE	FALSE
Pf3D7_06_v3	824001	824200	0.508335	9	11	2452	PF3D7_0619500	acyl-CoA+synthetase+(ACS12)	FALSE	FALSE
Pf3D7_03_v3	988801	989000	0.508331	9	11	2515	PF3D7_0323600	conserved+Plasmodium+protein,+unknown+function	FALSE	FALSE
Pf3D7_07_v3	405401	405600	0.508289	8	9	3024	PF3D7_0709000	chloroquine+resistance+transporter+(CRT)	FALSE	TRUE
Pf3D7_13_v3	2221401	2221600	0.508273	11	12	2858	PF3D7_1356000	conserved+Plasmodium+protein,+unknown+function	FALSE	FALSE
Pf3D7_09_v3	283201	283400	0.508268	12	13	2758	PF3D7_0905600	conserved+Plasmodium+protein,+unknown+function	FALSE	TRUE
Pf3D7_04_v3	850201	850400	0.508178	13	15	2899	PF3D7_0419000	conserved+Plasmodium+protein,+unknown+function	FALSE	FALSE
Pf3D7_05_v3	1060001	1060200	0.508116	11	12	3063	PF3D7_0525500	conserved+Plasmodium+protein,+unknown+function	FALSE	FALSE
Pf3D7_05_v3	426201	426400	0.508079	14	15	2926	PF3D7_0510100	conserved+Plasmodium+protein,+unknown+function	FALSE	TRUE
Pf3D7_05_v3	1062201	1062400	0.508002	13	16	2538	PF3D7_0525500	conserved+Plasmodium+protein,+unknown+function	FALSE	TRUE
Pf3D7_12_v3	742201	742400	0.507778	8	10	2823	PF3D7_1218900	conserved+Plasmodium+protein,+unknown+function	FALSE	FALSE
Pf3D7_04_v3	541801	542000	0.507654	10	12	2522	PF3D7_0412200	conserved+Plasmodium+protein,+unknown+function	FALSE	FALSE
Pf3D7_13_v3	159001	159200	0.507568	14	15	2433	PF3D7_1303100	methyltransferase-like+protein,+putative	FALSE	FALSE
Pf3D7_14_v3	1272601	1272800	0.507519	10	11	3246	PF3D7_1432300	conserved+Plasmodium+protein,+unknown+function	FALSE	FALSE
Pf3D7_08_v3	154201	154400	0.507504	14	15	2877	PF3D7_0802100	transcription+factor+with+AP2+domain(s)+(ApiAP2)	FALSE	FALSE
Pf3D7_05_v3	364201	364400	0.507495	6	7	2583	PF3D7_0508800	single-stranded+DNA-binding+protein+(SSB)	FALSE	FALSE
Pf3D7_12_v3	841201	841400	0.507426	2	4	2867	PF3D7_1221000	histone-lysine+N-methyltransferase,+H3+lysine-4+specific+(SET10)	FALSE	FALSE
Pf3D7_14_v3	2268601	2268800	0.507372	7	8	2807	PF3D7_1455500	AP-1+complex+subunit+gamma,+putative	FALSE	FALSE
Pf3D7_03_v3	525601	525800	0.50711	4	5	3276	PF3D7_0312400	glycogen+synthase+kinase+3+(GSK3)	FALSE	FALSE
Pf3D7_06_v3	967401	967600	0.507069	7	9	2752	PF3D7_0623800	tyrosine+kinase-like+protein,+putative+(TKL4)	FALSE	TRUE
Pf3D7_09_v3	636801	637000	0.507046	4	5	2677	PF3D7_0914900	BSD-domain+protein,+putative	FALSE	FALSE
Pf3D7_01_v3	144801	145000	0.506987	17	18	2536	PF3D7_0103300	conserved+Plasmodium+protein,+unknown+function	FALSE	TRUE
Pf3D7_12_v3	693001	693200	0.506956	4	5	2989	PF3D7_1217500	conserved+Plasmodium+protein,+unknown+function	FALSE	TRUE
Pf3D7_03_v3	657001	657200	0.506925	5	6	3017	PF3D7_0316200	conserved+Plasmodium+protein,+unknown+function	FALSE	FALSE
Pf3D7_14_v3	2535401	2535600	0.506897	19	20	3109	PF3D7_1462400	conserved+Plasmodium+protein,+unknown+function	FALSE	FALSE
Pf3D7_14_v3	2679201	2679400	0.506834	19	19	3130	PF3D7_1465800	dynein+beta+chain,+putative	FALSE	TRUE
Pf3D7_02_v3	319601	319800	0.506803	8	10	3037	PF3D7_0207900	serine+repeat+antigen+2+(SERA2)	FALSE	FALSE
Pf3D7_07_v3	466801	467000	0.506505	10	13	2575	PF3D7_0710200	conserved+Plasmodium+protein,+unknown+function	FALSE	TRUE
Pf3D7_14_v3	2363601	2363800	0.50638	13	13	3140	PF3D7_1457600	conserved+Plasmodium+protein,+unknown+function	FALSE	FALSE
Pf3D7_14_v3	510201	510400	0.506367	9	12	2576	PF3D7_1412600	deoxyhypusine+synthase+(DHS)	FALSE	TRUE
Pf3D7_04_v3	889201	889400	0.506269	12	14	2683	PF3D7_0419900	phosphatidylinositol+4-kinase,+putative	FALSE	TRUE
Pf3D7_10_v3	1017601	1017800	0.506216	11	13	3049	PF3D7_1024100	conserved+Plasmodium+protein,+unknown+function	FALSE	FALSE
Pf3D7_04_v3	794801	795000	0.506159	8	9	2692	PF3D7_0418000	conserved+Plasmodium+protein,+unknown+function	FALSE	FALSE
Pf3D7_12_v3	1375601	1375800	0.506141	13	17	2491	PF3D7_1233300	pentatricopeptide+repeat+protein,+putative	FALSE	TRUE
Pf3D7_12_v3	1450201	1450400	0.506118	8	10	2859	PF3D7_1234700	CPW-WPC+family+protein	FALSE	TRUE
Pf3D7_06_v3	1047601	1047800	0.505962	6	7	2689	PF3D7_0625900	conserved+Plasmodium+protein,+unknown+function	FALSE	FALSE
Pf3D7_12_v3	753201	753400	0.505924	6	7	2899	PF3D7_1219000	formin+2	FALSE	FALSE
Pf3D7_14_v3	240001	240200	0.505917	13	15	2703	PF3D7_1406600	ATP-dependent+Clp+protease,+putative+(ClpC)	FALSE	FALSE
Pf3D7_10_v3	991801	992000	0.505901	7	8	3161	PF3D7_1023700	conserved+Plasmodium+protein,+unknown+function	FALSE	FALSE
Pf3D7_14_v3	1757601	1757800	0.505898	15	15	2569	PF3D7_1442900	protein+transport+protein+SEC7,+putative+(SEC7)	FALSE	FALSE
Pf3D7_03_v3	195801	196000	0.50588	6	7	3300	PF3D7_0303800	IBR+domain+protein,+putative	FALSE	FALSE
Pf3D7_09_v3	290801	291000	0.505776	9	10	3156	PF3D7_0905800	conserved+Plasmodium+protein,+unknown+function	FALSE	TRUE
Pf3D7_08_v3	1183001	1183200	0.505743	9	10	3012	PF3D7_0827300	conserved+Plasmodium+protein,+unknown+function	FALSE	TRUE
Pf3D7_07_v3	457001	457200	0.505699	7	9	2366	PF3D7_0710000	conserved+Plasmodium+protein,+unknown+function	FALSE	TRUE
Pf3D7_13_v3	2529201	2529400	0.505617	15	17	2786	PF3D7_1362900	conserved+Plasmodium+protein,+unknown+function	FALSE	FALSE
Pf3D7_10_v3	233401	233600	0.505612	12	14	2585	PF3D7_1005300	conserved+Plasmodium+protein,+unknown+function	FALSE	FALSE
Pf3D7_08_v3	1261001	1261200	0.505589	13	14	2539	PF3D7_0829500	conserved+Plasmodium+protein,+unknown+function	FALSE	FALSE
Pf3D7_12_v3	76801	77000	0.505504	5	6	3236	PF3D7_1201000	Plasmodium+exported+protein+(PHISTb),+unknown+function	TRUE	FALSE
Pf3D7_12_v3	839801	840000	0.505501	9	11	2507	PF3D7_1221000	histone-lysine+N-methyltransferase,+H3+lysine-4+specific+(SET10)	FALSE	TRUE
Pf3D7_14_v3	2085601	2085800	0.505365	24	25	2873	PF3D7_1451000	conserved+Plasmodium+protein,+unknown+function	FALSE	FALSE
Pf3D7_09_v3	690801	691000	0.50529	13	15	2803	PF3D7_0916400	conserved+Plasmodium+protein,+unknown+function	FALSE	FALSE
Pf3D7_04_v3	465401	465600	0.505228	7	8	3265	PF3D7_0410000	conserved+Plasmodium+protein,+unknown+function	FALSE	FALSE
Pf3D7_09_v3	408201	408400	0.505214	13	14	3057	PF3D7_0908900	conserved+Plasmodium+protein,+unknown+function	FALSE	FALSE
Pf3D7_02_v3	617601	617800	0.505192	5	7	3057	PF3D7_0215000	acyl-CoA+synthetase+(ACS9)	FALSE	FALSE
Pf3D7_14_v3	820801	821000	0.50519	8	9	3300	PF3D7_1419700	conserved+Plasmodium+protein,+unknown+function	FALSE	FALSE
Pf3D7_11_v3	1752801	1753000	0.505056	7	10	2611	PF3D7_1143900	carbohydrate+kinase,+putative	FALSE	TRUE
Pf3D7_14_v3	2611601	2611800	0.505045	13	13	2939	PF3D7_1464500	conserved+Plasmodium+membrane+protein,+unknown+function	FALSE	FALSE
Pf3D7_11_v3	1392801	1393000	0.505045	11	12	3176	PF3D7_1135600	conserved+Plasmodium+protein,+unknown+function	FALSE	FALSE
Pf3D7_14_v3	3009201	3009400	0.505032	11	13	2918	PF3D7_1473900	conserved+Plasmodium+protein,+unknown+function	FALSE	FALSE
Pf3D7_03_v3	919201	919400	0.504999	9	11	2610	PF3D7_0321800	conserved+Plasmodium+protein,+unknown+function	FALSE	FALSE
Pf3D7_12_v3	1362601	1362800	0.504997	11	13	2708	PF3D7_1233200.2	conserved+Plasmodium+protein,+unknown+function	FALSE	FALSE
Pf3D7_11_v3	769801	770000	0.504981	6	7	2666	PF3D7_1120400	alpha/beta+hydrolase+fold+domain+containing+protein,+putative	FALSE	FALSE
Pf3D7_09_v3	599801	600000	0.504938	6	9	2492	PF3D7_0914000	pseudouridylate+synthase,+putative	FALSE	FALSE
Pf3D7_11_v3	354001	354200	0.504877	13	14	2939	PF3D7_1108000	IWS1-like+protein,+putative	FALSE	FALSE
Pf3D7_11_v3	119601	119800	0.504875	5	6	2597	PF3D7_1102500	Plasmodium+exported+protein+(PHISTb),+unknown+function+(GEXP02)	TRUE	FALSE
Pf3D7_13_v3	2309401	2309600	0.504863	12	14	2656	PF3D7_1358200	conserved+Plasmodium+protein,+unknown+function	FALSE	FALSE
Pf3D7_08_v3	1079201	1079400	0.504842	15	17	2958	PF3D7_0824800	conserved+Plasmodium+membrane+protein,+unknown+function	FALSE	FALSE
Pf3D7_14_v3	2695801	2696000	0.504806	10	13	2570	PF3D7_1466200	conserved+Plasmodium+protein,+unknown+function	FALSE	FALSE
Pf3D7_02_v3	848001	848200	0.504798	8	8	2459	PF3D7_0221000	Plasmodium+exported+protein,+unknown+function	FALSE	FALSE
Pf3D7_14_v3	2186201	2186400	0.504717	9	10	2931	PF3D7_1453200	conserved+Plasmodium+protein,+unknown+function	FALSE	FALSE
Pf3D7_07_v3	258001	258200	0.504682	11	13	2752	PF3D7_0705200	conserved+Plasmodium+protein,+unknown+function	FALSE	FALSE
Pf3D7_10_v3	920001	920200	0.50457	6	7	3234	PF3D7_1022000	RNA-binding+protein,+putative	FALSE	TRUE
Pf3D7_11_v3	1642001	1642200	0.504562	8	10	2475	PF3D7_1140900	conserved+Plasmodium+protein,+unknown+function	FALSE	TRUE
Pf3D7_13_v3	894201	894400	0.504546	13	14	3090	PF3D7_1321500.2	3',5'-cyclic+nucleotide+phosphodiesterase,+putative+(PDEbeta)	FALSE	FALSE
Pf3D7_14_v3	2275401	2275600	0.504541	7	9	2957	PF3D7_1455600	ferlin,+putative	FALSE	FALSE
Pf3D7_10_v3	1432601	1432800	0.504519	27	30	2425	PF3D7_1036300	merozoite+surface+protein+(DBLMSP2)	FALSE	FALSE
Pf3D7_11_v3	1196401	1196600	0.504396	10	12	2588	PF3D7_1131100	serpentine+receptor,+putative+(SR1)	FALSE	FALSE
Pf3D7_09_v3	631601	631800	0.504348	6	7	2941	PF3D7_0914700	transporter,+putative	FALSE	FALSE
Pf3D7_14_v3	1748601	1748800	0.504268	18	19	2614	PF3D7_1442700	conserved+Plasmodium+protein,+unknown+function	FALSE	FALSE
Pf3D7_08_v3	1001401	1001600	0.504257	7	9	3155	PF3D7_0822700	conserved+Plasmodium+protein,+unknown+function	FALSE	FALSE
Pf3D7_06_v3	827401	827600	0.504239	17	19	2614	PF3D7_0619600	conserved+Plasmodium+protein,+unknown+function	FALSE	FALSE
Pf3D7_08_v3	1313201	1313400	0.504238	9	10	2594	PF3D7_0830800	surface-associated+interspersed+protein+8.2+(SURFIN+8.2)+(SURF8.2)	TRUE	FALSE
Pf3D7_14_v3	2263201	2263400	0.5042	7	8	3209	PF3D7_1455400	hemolysin+III+(HlyIII)	FALSE	FALSE
Pf3D7_11_v3	637601	637800	0.504134	4	5	3295	PF3D7_1116800	heat+shock+protein+101,chaperone+protein+ClpB2+(HSP101)	FALSE	FALSE
Pf3D7_08_v3	121201	121400	0.504058	8	9	2731	PF3D7_0801800	mannose-6-phosphate+isomerase,+putative	FALSE	FALSE
Pf3D7_07_v3	460801	461000	0.504035	6	7	2955	PF3D7_0710100	conserved+Plasmodium+protein,+unknown+function	FALSE	FALSE
Pf3D7_12_v3	1892001	1892200	0.504027	10	11	2927	PF3D7_1245200	conserved+Plasmodium+membrane+protein,+unknown+function	FALSE	FALSE
Pf3D7_07_v3	332401	332600	0.503993	13	15	2649	PF3D7_0707200	conserved+Plasmodium+protein,+unknown+function	FALSE	TRUE
Pf3D7_04_v3	1005401	1005600	0.503987	9	10	2554	PF3D7_0422200	erythrocyte+membrane-associated+antigen	FALSE	FALSE
Pf3D7_11_v3	115801	116000	0.503985	10	11	2572	PF3D7_1102400	flavoprotein,+putative	FALSE	FALSE
Pf3D7_03_v3	392401	392600	0.503951	14	16	2708	PF3D7_0309200	serine/threonine+protein+kinase,+putative+(ARK2)	FALSE	FALSE
Pf3D7_12_v3	1058801	1059000	0.503939	7	8	3121	PF3D7_1226100	haloacid+dehalogenase-like+hydrolase,+putative+(HAD3)	FALSE	FALSE
Pf3D7_08_v3	1341001	1341200	0.503876	19	20	3091	PF3D7_0831300	Plasmodium+exported+protein,+unknown+function+(GEXP13)	FALSE	FALSE
Pf3D7_03_v3	511201	511400	0.503863	5	7	2612	PF3D7_0311900	conserved+Plasmodium+protein,+unknown+function	FALSE	TRUE
Pf3D7_02_v3	346001	346200	0.503846	13	15	2819	PF3D7_0208400	conserved+Plasmodium+protein,+unknown+function	FALSE	TRUE
Pf3D7_04_v3	354801	355000	0.503832	11	12	3230	PF3D7_0406900	conserved+Plasmodium+protein,+unknown+function	FALSE	FALSE
Pf3D7_10_v3	561201	561400	0.503821	5	6	2880	PF3D7_1014200	male+gamete+fusion+factor+HAP2,+putative+(HAP2)	FALSE	FALSE
Pf3D7_06_v3	682001	682200	0.503813	9	10	2848	PF3D7_0616400	conserved+Plasmodium+protein,+unknown+function	FALSE	TRUE
Pf3D7_04_v3	1071601	1071800	0.503803	6	8	2758	PF3D7_0423700	early+transcribed+membrane+protein+4+(ETRAMP4)	FALSE	FALSE
Pf3D7_14_v3	2861201	2861400	0.503796	13	15	3281	PF3D7_1469600	biotin+carboxylase+subunit+of+acetyl+CoA+carboxylase,+putative+(ACC)	FALSE	FALSE
Pf3D7_05_v3	731401	731600	0.503783	6	7	3235	PF3D7_0517400	FACT+complex+subunit+SPT16,+putative+(FACT-L)	FALSE	FALSE
Pf3D7_09_v3	996201	996400	0.503709	16	18	2795	PF3D7_0924500	conserved+Plasmodium+membrane+protein,+unknown+function	FALSE	FALSE
Pf3D7_14_v3	1199201	1199400	0.503619	3	4	2628	PF3D7_1430300	acid+phosphatase,+putative	FALSE	FALSE
Pf3D7_03_v3	327001	327200	0.503613	9	11	2619	PF3D7_0307600	conserved+Plasmodium+protein,+unknown+function	FALSE	FALSE
Pf3D7_14_v3	2672201	2672400	0.5036	4	5	2930	PF3D7_1465800	dynein+beta+chain,+putative	FALSE	FALSE
Pf3D7_14_v3	3094601	3094800	0.503569	9	11	2926	PF3D7_1475400	cysteine+repeat+modular+protein+4+(CRMP4)	FALSE	FALSE
Pf3D7_14_v3	3101401	3101600	0.503542	6	7	3110	PF3D7_1475400	cysteine+repeat+modular+protein+4+(CRMP4)	FALSE	FALSE
Pf3D7_07_v3	451801	452000	0.503492	12	14	2643	PF3D7_0710000	conserved+Plasmodium+protein,+unknown+function	FALSE	FALSE
Pf3D7_14_v3	494201	494400	0.503491	4	6	2635	PF3D7_1412400	conserved+Plasmodium+protein,+unknown+function	FALSE	FALSE
Pf3D7_04_v3	375001	375200	0.503466	8	9	2550	PF3D7_0407600	conserved+Plasmodium+protein,+unknown+function	FALSE	TRUE
Pf3D7_11_v3	1467601	1467800	0.503459	14	15	2897	PF3D7_1137300	conserved+Plasmodium+membrane+protein,+unknown+function	FALSE	FALSE
Pf3D7_02_v3	736001	736200	0.503412	9	10	2810	PF3D7_0217900	conserved+Plasmodium+protein,+unknown+function	FALSE	FALSE
Pf3D7_08_v3	572201	572400	0.503395	9	9	2608	PF3D7_0811300	CCR4-associated+factor+1+(CAF1)	FALSE	FALSE
Pf3D7_14_v3	1171601	1171800	0.503382	7	8	3042	PF3D7_1429800	coatamer+beta+subunit,+putative	FALSE	TRUE
Pf3D7_03_v3	450601	450800	0.503379	14	15	3143	PF3D7_0310400	parasite-infected+erythrocyte+surface+protein+(PIESP1)	FALSE	TRUE
Pf3D7_12_v3	1546401	1546600	0.503362	7	8	3070	PF3D7_1237100	conserved+Plasmodium+protein,+unknown+function	FALSE	TRUE
Pf3D7_09_v3	1129601	1129800	0.503332	8	9	2778	PF3D7_0927800	cytochrome+c+oxidase+subunit+5B,+putative+(COX5B)	FALSE	FALSE
Pf3D7_08_v3	1005801	1006000	0.503286	8	10	2931	PF3D7_0822800	U5+snrnp-specific+protein,+putative	FALSE	TRUE
Pf3D7_02_v3	623001	623200	0.503252	4	5	3094	PF3D7_0215100	RING+zinc+finger+protein,+putative	FALSE	TRUE
Pf3D7_07_v3	634201	634400	0.503249	5	6	2514	PF3D7_0713900	conserved+Plasmodium+protein,+unknown+function	FALSE	TRUE
Pf3D7_09_v3	600001	600200	0.503243	12	13	2888	PF3D7_0914000	pseudouridylate+synthase,+putative	FALSE	FALSE
Pf3D7_10_v3	1181601	1181800	0.503229	7	8	2933	PF3D7_1028700	merozoite+TRAP-like+protein+(MTRAP)	FALSE	TRUE
Pf3D7_13_v3	1233201	1233400	0.50321	6	8	2612	PF3D7_1329100	myosin+C+(MyoC)	FALSE	FALSE
Pf3D7_08_v3	803001	803200	0.503206	9	10	3270	PF3D7_0817600	conserved+Plasmodium+protein,+unknown+function	FALSE	TRUE
Pf3D7_08_v3	612401	612600	0.503191	5	6	2781	PF3D7_0812100	conserved+Plasmodium+protein,+unknown+function	FALSE	FALSE
Pf3D7_12_v3	1499401	1499600	0.503168	6	7	2585	PF3D7_1235900	pre-mRNA-splicing+factor+SYF1,+putative+(XAB2)	FALSE	FALSE
Pf3D7_11_v3	1188601	1188800	0.503069	9	14	2746	PF3D7_1130800	armadillo+repeat+protein+PF16,+putative	FALSE	FALSE
Pf3D7_04_v3	881401	881600	0.503054	17	17	2589	PF3D7_0419900	phosphatidylinositol+4-kinase,+putative	FALSE	FALSE
Pf3D7_09_v3	370601	370800	0.503042	13	14	3028	PF3D7_0908000	P1+nuclease,+putative	FALSE	FALSE
Pf3D7_13_v3	825001	825200	0.502965	7	8	3194	PF3D7_1319900	conserved+Plasmodium+protein,+unknown+function	FALSE	FALSE
Pf3D7_09_v3	290201	290400	0.502927	12	14	2775	PF3D7_0905800	conserved+Plasmodium+protein,+unknown+function	FALSE	FALSE
Pf3D7_11_v3	1885401	1885600	0.502899	7	8	2577	PF3D7_1147300	conserved+Plasmodium+protein,+unknown+function	FALSE	FALSE
Pf3D7_11_v3	1122401	1122600	0.502881	7	8	3292	PF3D7_1129000	spermidine+synthase+(SpdSyn)	FALSE	FALSE
Pf3D7_11_v3	806201	806400	0.502796	3	4	3256	PF3D7_1121300	tyrosine+kinase-like+protein+(TKL2)	FALSE	FALSE
Pf3D7_10_v3	991201	991400	0.502795	7	8	3307	PF3D7_1023700	conserved+Plasmodium+protein,+unknown+function	FALSE	FALSE
Pf3D7_05_v3	132001	132200	0.502778	13	13	2477	PF3D7_0503200	conserved+Plasmodium+protein,+unknown+function	FALSE	FALSE
Pf3D7_03_v3	719001	719200	0.502682	9	10	2983	PF3D7_0317500	kinesin-5+(EG5)	FALSE	TRUE
Pf3D7_09_v3	609201	609400	0.502676	6	7	3047	PF3D7_0914200	phospholipid+or+glycerol+acyltransferase,+putative	FALSE	FALSE
Pf3D7_06_v3	866401	866600	0.502619	8	9	2961	PF3D7_0621100	conserved+Plasmodium+protein,+unknown+function	FALSE	FALSE
Pf3D7_06_v3	780001	780200	0.502609	6	7	2719	PF3D7_0618800	conserved+Plasmodium+protein,+unknown+function	FALSE	FALSE
Pf3D7_02_v3	271801	272000	0.502608	7	8	2566	PF3D7_0206700	adenylosuccinate+lyase+(ASL)	FALSE	FALSE
Pf3D7_14_v3	2110601	2110800	0.502578	9	10	3288	PF3D7_1451400	transcriptional+regulatory+protein+sir2b+(Sir2B)	FALSE	TRUE
Pf3D7_13_v3	2479801	2480000	0.502573	3	4	3248	PF3D7_1361800	conserved+Plasmodium+protein,+unknown+function	FALSE	FALSE
Pf3D7_07_v3	449401	449600	0.502553	13	18	2444	PF3D7_0710000	conserved+Plasmodium+protein,+unknown+function	FALSE	FALSE
Pf3D7_11_v3	1384801	1385000	0.502533	6	7	3304	PF3D7_1135400	conserved+Plasmodium+protein,+unknown+function	FALSE	FALSE
Pf3D7_02_v3	335001	335200	0.50253	8	10	3098	PF3D7_0208100.2	unspecified+product	FALSE	FALSE
Pf3D7_04_v3	789201	789400	0.50253	7	8	2959	PF3D7_0417800	cdc2-related+protein+kinase+1+(CRK1)	FALSE	FALSE
Pf3D7_12_v3	989601	989800	0.502514	6	8	2980	PF3D7_1224300	polyadenylate-binding+protein,+putative+(PABP)	FALSE	FALSE
Pf3D7_07_v3	635001	635200	0.502508	19	21	2500	PF3D7_0713900	conserved+Plasmodium+protein,+unknown+function	FALSE	TRUE
Pf3D7_02_v3	629601	629800	0.502507	6	7	3324	PF3D7_0215300	acyl-CoA+synthetase+(ACS8)	FALSE	FALSE
Pf3D7_12_v3	82601	82800	0.502492	13	14	2546	PF3D7_1201100	RESA-like+protein+with+PHIST+and+DnaJ+domains	TRUE	FALSE
Pf3D7_06_v3	620401	620600	0.502482	5	6	3238	PF3D7_0614900	conserved+Plasmodium+membrane+protein,+unknown+function	FALSE	FALSE
Pf3D7_10_v3	1054001	1054200	0.502474	6	7	3236	PF3D7_1025100	glutamine--fructose-6-phosphate+aminotransferase+[isomerizing],+putative+(GFPT)	FALSE	FALSE
Pf3D7_05_v3	278001	278200	0.502434	7	8	3306	PF3D7_0506500	conserved+Plasmodium+protein,+unknown+function	FALSE	FALSE
Pf3D7_13_v3	1813601	1813800	0.502425	15	16	3137	PF3D7_1345200	rhomboid+protease+ROM6,+putative+(ROM6)	FALSE	FALSE
Pf3D7_10_v3	1387401	1387600	0.502386	9	11	2567	PF3D7_1035000	U2+snRNA/tRNA+pseudouridine+synthase,+putative	FALSE	FALSE
Pf3D7_07_v3	730201	730400	0.502367	18	23	2868	PF3D7_0716700	conserved+Plasmodium+protein,+unknown+function	FALSE	FALSE
Pf3D7_04_v3	899801	900000	0.502304	5	7	2477	PF3D7_0420000	zinc+finger+protein,+putative	FALSE	FALSE
Pf3D7_06_v3	404601	404800	0.502261	6	7	2964	PF3D7_0609500	conserved+Plasmodium+protein,+unknown+function	FALSE	TRUE
Pf3D7_09_v3	1095801	1096000	0.502244	6	7	3075	PF3D7_0926800	conserved+Plasmodium+protein,+unknown+function	FALSE	FALSE
Pf3D7_06_v3	1215001	1215200	0.502198	4	5	3279	PF3D7_0629500	amino+acid+transporter,+putative	FALSE	FALSE
Pf3D7_11_v3	1968001	1968200	0.502198	9	10	2586	PF3D7_1149000	antigen+332,+DBL-like+protein+(Pf332)	FALSE	FALSE
Pf3D7_12_v3	954201	954400	0.502146	7	8	3062	PF3D7_1223500	conserved+Plasmodium+protein,+unknown+function	FALSE	FALSE
Pf3D7_14_v3	237201	237400	0.502119	7	8	2735	PF3D7_1406500	conserved+Plasmodium+protein,+unknown+function	FALSE	FALSE
Pf3D7_11_v3	1705601	1705800	0.502114	5	6	3142	PF3D7_1142500	60S+ribosomal+protein+L28+(RPL28)	FALSE	TRUE
Pf3D7_11_v3	386401	386600	0.502056	9	10	3075	PF3D7_1109100	conserved+Plasmodium+protein,+unknown+function	FALSE	FALSE
Pf3D7_08_v3	1316201	1316400	0.502048	11	12	2678	PF3D7_0830800	surface-associated+interspersed+protein+8.2+(SURFIN+8.2)+(SURF8.2)	TRUE	FALSE
Pf3D7_13_v3	2317801	2318000	0.502007	2	3	3226	PF3D7_1358400	conserved+Plasmodium+protein,+unknown+function	FALSE	TRUE
Pf3D7_12_v3	96601	96800	0.502003	18	18	2977	PF3D7_1201400	Plasmodium+exported+protein,+unknown+function	FALSE	FALSE
Pf3D7_14_v3	1274001	1274200	0.50199	8	9	3135	PF3D7_1432300	conserved+Plasmodium+protein,+unknown+function	FALSE	FALSE
Pf3D7_04_v3	542401	542600	0.501962	8	9	2532	PF3D7_0412200	conserved+Plasmodium+protein,+unknown+function	FALSE	FALSE
Pf3D7_13_v3	1995401	1995600	0.501959	12	14	2622	PF3D7_1349500	conserved+Plasmodium+protein,+unknown+function	FALSE	FALSE
Pf3D7_12_v3	378601	378800	0.501949	5	6	3306	PF3D7_1208200	cysteine+repeat+modular+protein+3+(CRMP3)	FALSE	FALSE
Pf3D7_03_v3	444801	445000	0.501941	6	7	3019	PF3D7_0310300	phosphoglycerate+mutase,+putative	FALSE	FALSE
Pf3D7_09_v3	1078801	1079000	0.501876	9	10	2721	PF3D7_0926500	conserved+Plasmodium+protein,+unknown+function	FALSE	TRUE
Pf3D7_14_v3	150401	150600	0.501842	5	6	3200	PF3D7_1404300	secreted+ookinete+adhesive+protein+(SOAP)	FALSE	TRUE
Pf3D7_13_v3	2451201	2451400	0.501828	6	6	3310	PF3D7_1361100	protein+transport+protein+Sec24A+(SEC24A)	FALSE	FALSE
Pf3D7_14_v3	1909201	1909400	0.501781	14	15	2931	PF3D7_1446500	conserved+Plasmodium+protein,+unknown+function	FALSE	FALSE
Pf3D7_12_v3	1887401	1887600	0.50173	7	8	3115	PF3D7_1245100	kinesin-13,+putative+(KLP8)	FALSE	FALSE
Pf3D7_13_v3	1700201	1700400	0.501706	12	14	2954	PF3D7_1343100	conserved+Plasmodium+protein,+unknown+function	FALSE	FALSE
Pf3D7_04_v3	286201	286400	0.501674	6	7	3138	PF3D7_0405300	liver+specific+protein+2,+putative+(LISP2)	FALSE	TRUE
Pf3D7_13_v3	155201	155400	0.501667	5	6	2562	PF3D7_1302900	conserved+Plasmodium+protein,+unknown+function	FALSE	FALSE
Pf3D7_14_v3	877601	877800	0.501667	10	14	2593	PF3D7_1421300	conserved+Plasmodium+protein,+unknown+function	FALSE	TRUE
Pf3D7_12_v3	1114001	1114200	0.501644	5	5	2991	PF3D7_1227500	cyclin+(CYC2)	FALSE	FALSE
Pf3D7_12_v3	1995201	1995400	0.501629	16	18	3042	PF3D7_1248700	conserved+Plasmodium+protein,+unknown+function	FALSE	FALSE
Pf3D7_01_v3	387601	387800	0.501618	4	5	2517	PF3D7_0109900.2	phosphatidate+cytidylyltransferase,+putative	FALSE	TRUE
Pf3D7_14_v3	832401	832600	0.501545	7	8	2867	PF3D7_1420100	conserved+Plasmodium+protein,+unknown+function	FALSE	FALSE
Pf3D7_11_v3	900001	900200	0.501532	7	8	3132	PF3D7_1123000	conserved+Plasmodium+protein,+unknown+function	FALSE	FALSE
Pf3D7_01_v3	535801	536000	0.501524	12	13	2379	PF3D7_0113800	DBL+containing+protein,+unknown+function	FALSE	FALSE
Pf3D7_08_v3	352401	352600	0.501507	3	4	3102	PF3D7_0806600	kinesin-like+protein,+putative	FALSE	FALSE
Pf3D7_06_v3	1075601	1075800	0.5015	6	7	2985	PF3D7_0626700	conserved+protein,+unknown+function	FALSE	FALSE
Pf3D7_13_v3	2478801	2479000	0.501469	5	6	3301	PF3D7_1361800	conserved+Plasmodium+protein,+unknown+function	FALSE	FALSE
Pf3D7_12_v3	2006801	2007000	0.501414	8	9	2588	PF3D7_1249000	conserved+Plasmodium+membrane+protein,+unknown+function	FALSE	FALSE
Pf3D7_13_v3	1904801	1905000	0.501409	5	6	3040	PF3D7_1347600	conserved+Plasmodium+protein,+unknown+function	FALSE	FALSE
Pf3D7_09_v3	1107801	1108000	0.501399	7	8	3194	PF3D7_0927200	zinc+finger+protein,+putative	FALSE	FALSE
Pf3D7_08_v3	1133001	1133200	0.501385	7	8	3116	PF3D7_0826100	E3+ubiquitin-protein+ligase,+putative	FALSE	FALSE
Pf3D7_04_v3	453601	453800	0.501325	5	7	3227	PF3D7_0409600	replication+protein+A1,+large+subunit+(RPA1)	FALSE	FALSE
Pf3D7_14_v3	2129401	2129600	0.501323	14	16	2937	PF3D7_1451900	small+subunit+rRNA+processing+factor,+putative	FALSE	TRUE
Pf3D7_13_v3	1153401	1153600	0.50132	4	5	3096	PF3D7_1327400	conserved+Plasmodium+protein,+unknown+function	FALSE	TRUE
Pf3D7_08_v3	544401	544600	0.501293	4	5	2764	PF3D7_0810600	RNA+helicase,+putative	FALSE	TRUE
Pf3D7_13_v3	1777001	1777200	0.501272	4	5	3306	PF3D7_1344300	conserved+protein,+unknown+function	FALSE	FALSE
Pf3D7_14_v3	3135201	3135400	0.501228	15	17	2820	PF3D7_1476200	Plasmodium+exported+protein+(PHISTb),+unknown+function	TRUE	FALSE
Pf3D7_08_v3	85601	85800	0.501203	5	6	3124	PF3D7_0801000	Plasmodium+exported+protein+(PHISTc),+unknown+function	TRUE	TRUE
Pf3D7_05_v3	560801	561000	0.501145	3	4	3032	PF3D7_0513200	conserved+Plasmodium+protein,+unknown+function	FALSE	TRUE
Pf3D7_11_v3	690201	690400	0.50113	21	28	2685	PF3D7_1118200	heat+shock+protein+90,+putative	FALSE	FALSE
Pf3D7_07_v3	926601	926800	0.501117	4	5	3130	PF3D7_0721400	conserved+Plasmodium+protein,+unknown+function	FALSE	FALSE
Pf3D7_10_v3	669801	670000	0.501102	8	9	2610	PF3D7_1016700	Plasmodium+exported+protein+(PHISTc),+unknown+function	TRUE	TRUE
Pf3D7_12_v3	943401	943600	0.501093	4	5	3289	PF3D7_1223400	phospholipid-transporting+ATPase,+putative	FALSE	FALSE
Pf3D7_12_v3	1502801	1503000	0.501089	7	9	3203	PF3D7_1236000	vesicle+transport+v-SNARE+protein+VTI1,+putative	FALSE	FALSE
Pf3D7_13_v3	870601	870800	0.501088	7	8	3151	PF3D7_1321100	conserved+Plasmodium+protein,+unknown+function	FALSE	FALSE
Pf3D7_05_v3	351001	351200	0.501082	7	8	2733	PF3D7_0508500	guanidine+nucleotide+exchange+factor+(RCC1)	FALSE	FALSE
Pf3D7_14_v3	768001	768200	0.501069	4	5	3270	PF3D7_1418100	liver+specific+protein+1,+putative+(LISP1)	FALSE	FALSE
Pf3D7_11_v3	477801	478000	0.501058	13	15	2406	PF3D7_1112500	conserved+Plasmodium+protein,+unknown+function	FALSE	FALSE
Pf3D7_08_v3	672201	672400	0.501054	9	10	2840	PF3D7_0813700	ABC+transporter,+putative	FALSE	FALSE
Pf3D7_10_v3	216201	216400	0.501038	4	5	3262	PF3D7_1004600	conserved+Plasmodium+membrane+protein,+unknown+function	FALSE	FALSE
Pf3D7_13_v3	2480401	2480600	0.501024	4	5	3340	PF3D7_1361800	conserved+Plasmodium+protein,+unknown+function	FALSE	FALSE
Pf3D7_14_v3	1333401	1333600	0.500986	10	10	3255	PF3D7_1433500	DNA+topoisomerase+II,+putative	FALSE	FALSE
Pf3D7_13_v3	2419001	2419200	0.500943	4	5	3254	PF3D7_1360500	guanylyl+cyclase+beta+(GCbeta)	FALSE	FALSE
Pf3D7_14_v3	2679601	2679800	0.500941	13	14	3207	PF3D7_1465800	dynein+beta+chain,+putative	FALSE	FALSE
Pf3D7_14_v3	1267801	1268000	0.500928	6	7	2684	PF3D7_1432200	conserved+Plasmodium+protein,+unknown+function	FALSE	FALSE
Pf3D7_03_v3	617401	617600	0.500909	4	5	3329	PF3D7_0315200	circumsporozoite-+and+TRAP-related+protein+(CTRP)	FALSE	FALSE
Pf3D7_05_v3	143201	143400	0.500907	19	21	2729	PF3D7_0503500	protein+kinase,+putative	FALSE	FALSE
Pf3D7_07_v3	249201	249400	0.500905	7	8	3063	PF3D7_0705000	methyltransferase,+putative	FALSE	FALSE
Pf3D7_07_v3	84801	85000	0.500901	4	5	2534	PF3D7_0702000	Plasmodium+exported+protein+(hyp12),+unknown+function	FALSE	TRUE
Pf3D7_03_v3	958001	958200	0.500861	7	8	2682	PF3D7_0322700	conserved+Plasmodium+protein,+unknown+function	FALSE	TRUE
Pf3D7_12_v3	1324401	1324600	0.500841	18	20	2837	PF3D7_1231900	conserved+Plasmodium+protein,+unknown+function	FALSE	FALSE
Pf3D7_10_v3	303601	303800	0.500839	5	6	3281	PF3D7_1007700	transcription+factor+with+AP2+domain(s)+(ApiAP2)	FALSE	FALSE
Pf3D7_13_v3	541401	541600	0.500721	11	12	2890	PF3D7_1312800	conserved+Plasmodium+protein,+unknown+function	FALSE	FALSE
Pf3D7_07_v3	105401	105600	0.500701	5	6	3094	PF3D7_0702500	Plasmodium+exported+protein,+unknown+function	FALSE	TRUE
Pf3D7_13_v3	1192201	1192400	0.500691	7	8	3127	PF3D7_1328200	conserved+Plasmodium+protein,+unknown+function	FALSE	FALSE
Pf3D7_05_v3	1082401	1082600	0.500684	8	10	2609	PF3D7_0526200.2	ADP-ribosylation+factor+GTPase-activating+protein,+putative+(ARF-GAP)	FALSE	FALSE
Pf3D7_08_v3	811001	811200	0.500665	3	4	3161	PF3D7_0817700	rhoptry+neck+protein+5+(RON5)	FALSE	TRUE
Pf3D7_05_v3	958401	958600	0.500559	5	6	2636	PF3D7_0523000	multidrug+resistance+protein+(MDR1)	FALSE	FALSE
Pf3D7_13_v3	155401	155600	0.500558	11	13	2552	PF3D7_1302900	conserved+Plasmodium+protein,+unknown+function	FALSE	FALSE
Pf3D7_02_v3	306001	306200	0.500533	3	4	3106	PF3D7_0207600	serine+repeat+antigen+5+(SERA5)	FALSE	TRUE
Pf3D7_14_v3	259201	259400	0.500506	8	9	2480	PF3D7_1407100	fibrillarin,+putative+(NOP1)	FALSE	TRUE
Pf3D7_03_v3	825601	825800	0.50049	13	15	2688	PF3D7_0319700	ABC+transporter,+putative	FALSE	FALSE
Pf3D7_08_v3	848601	848800	0.500433	2	3	3201	PF3D7_0818700	DNA+helicase,+putative	FALSE	FALSE
Pf3D7_14_v3	1257601	1257800	0.500431	3	4	3061	PF3D7_1432000	syntaxin,+Qa-SNARE+family+(SYN11)	FALSE	TRUE
Pf3D7_04_v3	293401	293600	0.50042	5	6	2816	PF3D7_0405400	pre-mRNA-processing-splicing+factor+8,+putative+(PRPF8)	FALSE	FALSE
Pf3D7_12_v3	1098601	1098800	0.500406	8	9	3137	PF3D7_1227200	potassium+channel+(K1)	FALSE	FALSE
Pf3D7_10_v3	113201	113400	0.500379	2	3	2670	PF3D7_1002200	tryptophan-rich+antigen+3+(PArt)	FALSE	FALSE
Pf3D7_12_v3	332801	333000	0.500328	11	13	2797	PF3D7_1207200	conserved+Plasmodium+protein,+unknown+function	FALSE	FALSE
Pf3D7_11_v3	1640401	1640600	0.500311	11	13	2448	PF3D7_1140900	conserved+Plasmodium+protein,+unknown+function	FALSE	FALSE
Pf3D7_07_v3	370801	371000	0.500274	2	3	2817	PF3D7_0708000	cytoskeleton+associated+protein,+putative	FALSE	FALSE
Pf3D7_05_v3	144001	144200	0.500262	10	12	2605	PF3D7_0503500	protein+kinase,+putative	FALSE	FALSE
Pf3D7_07_v3	430201	430400	0.500234	7	8	2807	PF3D7_0709600	ribonucleases+P/MRP+protein+subunit+POP1,+putative+(POP1)	FALSE	FALSE
Pf3D7_02_v3	306401	306600	0.500223	3	4	3310	PF3D7_0207600	serine+repeat+antigen+5+(SERA5)	FALSE	FALSE
Pf3D7_03_v3	888401	888600	0.500222	4	5	2971	PF3D7_0321200	N-acetylglucosamine-1-phosphate+transferase,+putative	FALSE	TRUE
Pf3D7_13_v3	403801	404000	0.500221	2	3	2530	PF3D7_1308800	tyrosine+recombinase+(INT)	FALSE	FALSE
Pf3D7_14_v3	3112801	3113000	0.500189	11	12	2731	PF3D7_1475600	bromodomain+protein,+putative	FALSE	FALSE
Pf3D7_05_v3	796801	797000	0.500186	8	8	2838	PF3D7_0519300	cytochrome+c+oxidase+assembly+protein+(heme+A:+farnesyltransferase),+putative	FALSE	FALSE
Pf3D7_06_v3	647601	647800	0.500168	8	9	2644	PF3D7_0615600	conserved+Plasmodium+protein,+unknown+function	FALSE	FALSE
Pf3D7_04_v3	115001	115200	0.500129	8	12	2684	PF3D7_0402000	Plasmodium+exported+protein+(PHISTa),+unknown+function	TRUE	FALSE
Pf3D7_11_v3	999201	999400	0.500081	2	3	2607	PF3D7_1125400	mitochondrial+import+inner+membrane+translocase+subunit+TIM44,+putative+(TIM44)	FALSE	TRUE
Pf3D7_13_v3	1809801	1810000	0.50008	3	4	3212	PF3D7_1345100	thioredoxin+2+(TRX2)	FALSE	FALSE
Pf3D7_04_v3	794201	794400	0.500023	5	5	2613	PF3D7_0418000	conserved+Plasmodium+protein,+unknown+function	FALSE	FALSE
