# Supplementary material for: Development of amplicon deep sequencing markers and data analysis pipeline for genotyping multi-clonal malaria infections
Source: BMC Genomics. 2017 Nov 13;18:864. doi: 10.1186/s12864-017-4260-y (PMC5682641; doi:10.1186/s12864-017-4260-y)
Supplement: Supplementary file 3 — List of haplotype calls. (XLSX 67 kb) [file 12864_2017_4260_MOESM3_ESM.xlsx]

## Sheet: cpmp
		Replicat 1			Replicat 2
SampleName	HapName	Coverage	Counts	Percentage	Coverage	Counts	Percentage
Field_Sample-1	Singelton	1655	174	0.105136	1560	160	0.102564
Field_Sample-1	cpmp-3	1655	928	0.560725	1560	907	0.58141
Field_Sample-1	cpmp-4	1655	91	0.0549849	1560	90	0.0576923
Field_Sample-1	Chimera	1655	26	0.01571	1560	2	0.00128205
Field_Sample-1	cpmp-13	1655	28	0.0169184	1560	30	0.0192308
Field_Sample-1	cpmp-22	1655	350	0.21148	1560	302	0.19359
Field_Sample-1	cpmp-34	1655	58	0.0350453	1560	69	0.0442308
Field_Sample-2	cpmp-1	1687	11	0.00652045	2848	7	0.00245787
Field_Sample-2	Singelton	1687	180	0.106698	2848	230	0.0807584
Field_Sample-2	Chimera	1687	3	0.0017783	2848	0	0
Field_Sample-2	cpmp-7	1687	4	0.00237107	2848	0	0
Field_Sample-2	cpmp-8	1687	916	0.542976	2848	1815	0.637289
Field_Sample-2	cpmp-12	1687	16	0.00948429	2848	16	0.00561798
Field_Sample-2	cpmp-13	1687	307	0.18198	2848	486	0.170646
Field_Sample-2	cpmp-14	1687	224	0.13278	2848	278	0.0976124
Field_Sample-2	cpmp-15	1687	15	0.00889152	2848	0	0
Field_Sample-2	cpmp-16	1687	7	0.00414938	2848	0	0
Field_Sample-2	cpmp-17	1687	3	0.0017783	2848	0	0
Field_Sample-2	cpmp-31	1687	0	0	2848	3	0.00105337
Field_Sample-2	cpmp-38	1687	0	0	2848	13	0.00456461
Field_Sample-2	Noise	1687	1	0.000592768	2848	0	0
Field_Sample-3	Singelton	1962	182	0.0927625	2361	215	0.0910631
Field_Sample-3	Indels	1962	7	0.00356779	2361	0	0
Field_Sample-3	Chimera	1962	2	0.00101937	2361	2	0.000847099
Field_Sample-3	cpmp-22	1962	50	0.0254842	2361	53	0.0224481
Field_Sample-3	cpmp-31	1962	1721	0.877166	2361	2091	0.885642
Field_Sample-4	Singelton	1447	180	0.124395	521	61	0.117083
Field_Sample-4	Chimera	1447	11	0.00760194	521	0	0
Field_Sample-4	cpmp-6	1447	168	0.116102	521	66	0.126679
Field_Sample-4	cpmp-11	1447	810	0.559779	521	296	0.568138
Field_Sample-4	cpmp-22	1447	271	0.187284	521	98	0.1881
Field_Sample-4	cpmp-24	1447	5	0.00345543	521	0	0
Field_Sample-4	Noise	1447	2	0.00138217	521	0	0
Field_Sample-5	Singelton	1994	182	0.0912738	531	44	0.0828625
Field_Sample-5	Indels	1994	4	0.00200602	531	0	0
Field_Sample-5	cpmp-3	1994	33	0.0165496	531	11	0.0207156
Field_Sample-5	cpmp-20	1994	1775	0.890171	531	476	0.896422
Field_Sample-6	Singelton	1710	190	0.111111	982	110	0.112016
Field_Sample-6	Chimera	1710	31	0.0181287	982	0	0
Field_Sample-6	cpmp-19	1710	802	0.469006	982	503	0.51222
Field_Sample-6	cpmp-28	1710	686	0.40117	982	366	0.372709
Field_Sample-6	cpmp-29	1710	0	0	982	3	0.00305499
Field_Sample-6	Noise	1710	1	0.000584795	982	0	0
Field_Sample-7	Singelton	2007	197	0.0981565	348	28	0.0804598
Field_Sample-7	cpmp-2	2007	522	0.26009	348	100	0.287356
Field_Sample-7	Chimera	2007	37	0.0184355	348	0	0
Field_Sample-7	cpmp-18	2007	29	0.0144494	348	7	0.0201149
Field_Sample-7	cpmp-22	2007	1217	0.606378	348	213	0.612069
Field_Sample-7	cpmp-32	2007	4	0.00199302	348	0	0
Field_Sample-7	Noise	2007	1	0.000498256	348	0	0
Field_Sample-8	Singelton	2211	235	0.106287	1076	93	0.0864312
Field_Sample-8	cpmp-2	2211	180	0.0814111	1076	88	0.0817844
Field_Sample-8	Indels	2211	6	0.0027137	1076	0	0
Field_Sample-8	cpmp-4	2211	48	0.0217096	1076	31	0.0288104
Field_Sample-8	Chimera	2211	42	0.0189959	1076	0	0
Field_Sample-8	cpmp-6	2211	187	0.0845771	1076	107	0.0994424
Field_Sample-8	cpmp-19	2211	1513	0.684306	1076	754	0.700743
Field_Sample-8	cpmp-31	2211	0	0	1076	3	0.0027881
Field_Sample-9	Singelton	1895	183	0.0965699	1630	155	0.095092
Field_Sample-9	cpmp-2	1895	3	0.00158311	1630	0	0
Field_Sample-9	cpmp-4	1895	709	0.374142	1630	625	0.383436
Field_Sample-9	Chimera	1895	50	0.0263852	1630	3	0.00184049
Field_Sample-9	cpmp-6	1895	5	0.00263852	1630	0	0
Field_Sample-9	cpmp-23	1895	3	0.00158311	1630	4	0.00245399
Field_Sample-9	cpmp-35	1895	942	0.497098	1630	841	0.515951
Field_Sample-9	Noise	1895	0	0	1630	2	0.00122699
Field_Sample-10	Singelton	2331	205	0.0879451	1547	140	0.0904977
Field_Sample-10	Chimera	2331	20	0.00858001	1547	0	0
Field_Sample-10	cpmp-11	2331	1971	0.84556	1547	1323	0.855204
Field_Sample-10	cpmp-12	2331	135	0.0579151	1547	84	0.0542986
Field_Sample-11	Singelton	3194	354	0.110833	1245	131	0.105221
Field_Sample-11	cpmp-3	3194	266	0.0832812	1245	107	0.0859438
Field_Sample-11	cpmp-4	3194	2046	0.640576	1245	834	0.66988
Field_Sample-11	Chimera	3194	28	0.00876644	1245	0	0
Field_Sample-11	cpmp-13	3194	108	0.0338134	1245	36	0.0289157
Field_Sample-11	cpmp-22	3194	232	0.0726362	1245	77	0.0618474
Field_Sample-11	cpmp-34	3194	145	0.0453976	1245	60	0.0481928
Field_Sample-11	cpmp-37	3194	14	0.00438322	1245	0	0
Field_Sample-11	Noise	3194	1	0.000313087	1245	0	0
Field_Sample-12	Singelton	1987	196	0.0986412	1562	154	0.0985915
Field_Sample-12	Chimera	1987	6	0.00301963	1562	0	0
Field_Sample-12	cpmp-23	1987	35	0.0176145	1562	17	0.0108835
Field_Sample-12	cpmp-33	1987	1750	0.880725	1562	1390	0.889885
Field_Sample-12	Noise	1987	0	0	1562	1	0.000640205
Field_Sample-13	Singelton	2174	214	0.0984361	1330	141	0.106015
Field_Sample-13	Indels	2174	0	0	1330	4	0.00300752
Field_Sample-13	cpmp-8	2174	1871	0.860626	1330	1133	0.85188
Field_Sample-13	cpmp-11	2174	36	0.0165593	1330	20	0.0150376
Field_Sample-13	cpmp-22	2174	19	0.00873965	1330	12	0.00902256
Field_Sample-13	cpmp-24	2174	30	0.0137994	1330	18	0.0135338
Field_Sample-13	Noise	2174	4	0.00183993	1330	2	0.00150376
Field_Sample-14	cpmp-1	3394	2714	0.799646	506	420	0.83004
Field_Sample-14	Singelton	3394	284	0.0836771	506	36	0.0711462
Field_Sample-14	Indels	3394	8	0.0023571	506	3	0.00592885
Field_Sample-14	cpmp-3	3394	70	0.0206246	506	11	0.0217391
Field_Sample-14	Chimera	3394	34	0.0100177	506	2	0.00395257
Field_Sample-14	cpmp-11	3394	43	0.0126694	506	9	0.0177866
Field_Sample-14	cpmp-14	3394	145	0.0427225	506	16	0.0316206
Field_Sample-14	cpmp-26	3394	91	0.026812	506	9	0.0177866
Field_Sample-14	cpmp-36	3394	4	0.00117855	506	0	0
Field_Sample-14	Noise	3394	1	0.000294638	506	0	0
Field_Sample-15	Singelton	1630	158	0.0969325	501	38	0.0758483
Field_Sample-15	Indels	1630	5	0.00306748	501	0	0
Field_Sample-15	Chimera	1630	13	0.00797546	501	0	0
Field_Sample-15	cpmp-20	1630	440	0.269939	501	142	0.283433
Field_Sample-15	cpmp-21	1630	963	0.590798	501	305	0.608782
Field_Sample-15	cpmp-22	1630	51	0.0312883	501	15	0.0299401
Field_Sample-15	Noise	1630	0	0	501	1	0.00199601
Field_Sample-16	Singelton	1697	181	0.106659	479	60	0.125261
Field_Sample-16	Indels	1697	3	0.00176783	479	0	0
Field_Sample-16	cpmp-11	1697	1512	0.890984	479	419	0.874739
Field_Sample-16	Noise	1697	1	0.000589275	479	0	0
Field_Sample-17	Singelton	2072	218	0.105212	528	61	0.11553
Field_Sample-17	Chimera	2072	16	0.00772201	528	1	0.00189394
Field_Sample-17	cpmp-11	2072	299	0.144305	528	78	0.147727
Field_Sample-17	cpmp-12	2072	1539	0.742761	528	388	0.734848
Field_Sample-18	Singelton	1750	182	0.104	381	30	0.0787402
Field_Sample-18	cpmp-7	1750	179	0.102286	381	42	0.110236
Field_Sample-18	cpmp-8	1750	1374	0.785143	381	309	0.811024
Field_Sample-18	cpmp-17	1750	10	0.00571429	381	0	0
Field_Sample-18	cpmp-30	1750	5	0.00285714	381	0	0
Field_Sample-19	cpmp-1	1951	1082	0.554587	1203	635	0.527847
Field_Sample-19	Singelton	1951	188	0.0963608	1203	89	0.0739817
Field_Sample-19	cpmp-3	1951	277	0.141978	1203	230	0.191189
Field_Sample-19	Chimera	1951	117	0.0599692	1203	45	0.0374065
Field_Sample-19	cpmp-11	1951	182	0.0932855	1203	137	0.113882
Field_Sample-19	cpmp-14	1951	51	0.0261404	1203	30	0.0249377
Field_Sample-19	cpmp-26	1951	54	0.0276781	1203	37	0.0307564
Field_Sample-20	Singelton	646	77	0.119195	278	38	0.136691
Field_Sample-20	cpmp-31	646	569	0.880805	278	240	0.863309
Field_Sample-21	Singelton	3204	283	0.0883271	1076	107	0.0994424
Field_Sample-21	Indels	3204	12	0.00374532	1076	0	0
Field_Sample-21	Chimera	3204	19	0.00593009	1076	0	0
Field_Sample-21	cpmp-23	3204	139	0.0433833	1076	33	0.0306691
Field_Sample-21	cpmp-33	3204	2751	0.858614	1076	934	0.86803
Field_Sample-21	Noise	3204	0	0	1076	2	0.00185874
Field_Sample-22	Singelton	1996	147	0.0736473	1063	82	0.0771402
Field_Sample-22	Indels	1996	4	0.00200401	1063	0	0
Field_Sample-22	cpmp-3	1996	1845	0.924349	1063	981	0.92286
Field_Sample-23	Singelton	289	30	0.103806	207	24	0.115942
Field_Sample-23	cpmp-7	289	259	0.896194	207	183	0.884058
Field_Sample-24	Singelton	3219	325	0.100963	1387	155	0.111752
Field_Sample-24	cpmp-11	3219	2894	0.899037	1387	1232	0.888248
Field_Sample-25	Singelton	678	63	0.0929204	1313	125	0.0952018
Field_Sample-25	Chimera	678	2	0.00294985	1313	0	0
Field_Sample-25	cpmp-14	678	582	0.858407	1313	1135	0.864433
Field_Sample-25	cpmp-26	678	28	0.0412979	1313	50	0.0380807
Field_Sample-25	Noise	678	3	0.00442478	1313	3	0.00228484
Field_Sample-26	cpmp-1	434	384	0.884793	795	695	0.874214
Field_Sample-26	Singelton	434	35	0.0806452	795	67	0.0842767
Field_Sample-26	cpmp-2	434	15	0.0345622	795	29	0.036478
Field_Sample-26	Indels	434	0	0	795	3	0.00377358
Field_Sample-26	Noise	434	0	0	795	1	0.00125786
Field_Sample-27	cpmp-1	829	353	0.425814	1156	471	0.407439
Field_Sample-27	Singelton	829	70	0.0844391	1156	121	0.104671
Field_Sample-27	cpmp-4	829	300	0.361882	1156	421	0.364187
Field_Sample-27	cpmp-5	829	104	0.125452	1156	142	0.122837
Field_Sample-27	Chimera	829	2	0.00241255	1156	1	0.000865052
Field_Sample-28	cpmp-1	844	34	0.0402844	307	14	0.0456026
Field_Sample-28	Singelton	844	69	0.0817536	307	36	0.117264
Field_Sample-28	cpmp-22	844	741	0.877962	307	256	0.833876
Field_Sample-28	Noise	844	0	0	307	1	0.00325733
Field_Sample-29	cpmp-1	517	154	0.297872	288	87	0.302083
Field_Sample-29	Singelton	517	55	0.106383	288	34	0.118056
Field_Sample-29	cpmp-4	517	161	0.311412	288	86	0.298611
Field_Sample-29	cpmp-5	517	147	0.284333	288	81	0.28125
Field_Sample-30	Singelton	945	91	0.0962963	1588	162	0.102015
Field_Sample-30	cpmp-3	945	0	0	1588	3	0.00188917
Field_Sample-30	cpmp-8	945	854	0.903704	1588	1423	0.896096
Field_Sample-31	Singelton	1213	115	0.0948063	539	48	0.0890538
Field_Sample-31	Indels	1213	3	0.00247321	539	0	0
Field_Sample-31	cpmp-31	1213	1095	0.902721	539	491	0.910946
Field_Sample-32	Singelton	309	28	0.0906149	136	8	0.0588235
Field_Sample-32	cpmp-7	309	193	0.624595	136	90	0.661765
Field_Sample-32	cpmp-8	309	88	0.28479	136	38	0.279412
Field_Sample-33	Singelton	1236	122	0.0987055	794	88	0.110831
Field_Sample-33	Indels	1236	4	0.00323625	794	0	0
Field_Sample-33	cpmp-7	1236	1103	0.892395	794	706	0.889169
Field_Sample-33	cpmp-8	1236	7	0.00566343	794	0	0
Field_Sample-34	Singelton	615	51	0.0829268	238	25	0.105042
Field_Sample-34	cpmp-27	615	564	0.917073	238	213	0.894958
Field_Sample-35	Singelton	137	15	0.109489	405	29	0.0716049
Field_Sample-35	cpmp-6	137	112	0.817518	405	363	0.896296
Field_Sample-35	cpmp-7	137	10	0.0729927	405	13	0.0320988
Field_Sample-36	Singelton	1534	151	0.0984355	1904	181	0.095063
Field_Sample-36	cpmp-8	1534	1383	0.901565	1904	1723	0.904937
Field_Sample-37	Singelton	1265	109	0.086166	363	44	0.121212
Field_Sample-37	cpmp-3	1265	711	0.562055	363	226	0.62259
Field_Sample-37	Chimera	1265	10	0.00790514	363	0	0
Field_Sample-37	cpmp-32	1265	433	0.342292	363	93	0.256198
Field_Sample-37	Noise	1265	2	0.00158103	363	0	0
R-1	Singelton	3000	248	0.0826667	40768	3070	0.0753042
R-1	Indels	3000	0	0	40768	104	0.00255102
R-1	Chimera	3000	38	0.0126667	40768	92	0.00225667
R-1	cpmp-9	3000	847	0.282333	40768	14103	0.345933
R-1	cpmp-10	3000	1867	0.622333	40768	23399	0.573955
R-10	Singelton	3636	337	0.0926843	13037	989	0.075861
R-10	Indels	3636	0	0	13037	37	0.00283808
R-10	Chimera	3636	30	0.00825083	13037	15	0.00115057
R-10	cpmp-9	3636	2606	0.716722	13037	9854	0.755849
R-10	cpmp-10	3636	663	0.182343	13037	2141	0.164225
R-10	Noise	3636	0	0	13037	1	7.67048e-05
R-100	Singelton	5043	354	0.0701963	13311	966	0.0725716
R-100	Indels	5043	12	0.00237954	13311	48	0.00360604
R-100	Chimera	5043	2	0.000396589	13311	0	0
R-100	cpmp-9	5043	4558	0.903827	13311	12093	0.908497
R-100	cpmp-10	5043	117	0.0232005	13311	204	0.0153257
R-1000	Singelton	2087	167	0.0800192	3039	251	0.082593
R-1000	Indels	2087	3	0.00143747	3039	1	0.000329056
R-1000	cpmp-9	2087	1913	0.916627	3039	2780	0.914775
R-1000	cpmp-10	2087	4	0.00191663	3039	7	0.00230339
R-1500	Singelton	1911	162	0.0847724	55887	3878	0.06939
R-1500	Indels	1911	9	0.00470958	55887	266	0.0047596
R-1500	Chimera	1911	1	0.000523286	55887	3	5.36797e-05
R-1500	cpmp-9	1911	1737	0.908948	55887	51680	0.924723
R-1500	cpmp-10	1911	0	0	55887	60	0.00107359
R-1500	Noise	1911	2	0.00104657	55887	0	0
R-3000	Singelton	89	80	0.898876	7417	519	0.0699744
R-3000	Indels	89	0	0	7417	28	0.00377511
R-3000	cpmp-9	89	9	0.101124	7417	6863	0.925307
R-3000	cpmp-10	89	0	0	7417	7	0.000943778
R-50	Singelton	3999	366	0.0915229	4953	394	0.0795477
R-50	Indels	3999	6	0.00150038	4953	3	0.000605694
R-50	Chimera	3999	9	0.00225056	4953	0	0
R-50	cpmp-9	3999	3451	0.862966	4953	4400	0.88835
R-50	cpmp-10	3999	166	0.0415104	4953	156	0.0314961
R-50	Noise	3999	1	0.000250063	4953	0	0
R-500	Singelton	1797	178	0.099054	5649	477	0.0844397
R-500	Indels	1797	3	0.00166945	5649	15	0.00265534
R-500	Chimera	1797	1	0.000556483	5649	0	0
R-500	cpmp-9	1797	1607	0.894268	5649	5130	0.908125
R-500	cpmp-10	1797	8	0.00445186	5649	27	0.00477961
D-5	Singelton	675	65	0.0962963	6	2	0.333333
D-5	Indels	675	7	0.0103704	6	0	0
D-5	cpmp-9	675	593	0.878519	6	4	0.666667
D-5	cpmp-32	675	9	0.0133333	6	0	0
D-5	Noise	675	1	0.00148148	6	0	0
D-50	Singelton	763	83	0.108781	165	11	0.0666667
D-50	cpmp-9	763	680	0.891219	165	154	0.933333
D-500	Singelton	3658	285	0.0779114	3751	298	0.0794455
D-500	Indels	3658	10	0.00273373	3751	6	0.00159957
D-500	cpmp-9	3658	3363	0.919355	3751	3447	0.918955
D-5000	Singelton	2781	251	0.0902553	2382	181	0.0759866
D-5000	Indels	2781	5	0.00179791	2382	4	0.00167926
D-5000	cpmp-9	2781	2525	0.907947	2382	2197	0.922334
D-50000	Singelton	90	74	0.822222	6758	434	0.0642202
D-50000	Indels	90	0	0	6758	20	0.00295946
D-50000	cpmp-9	90	16	0.177778	6758	6304	0.93282

## Sheet: csp
		Replicat 1			Replicat 2
SampleName	HapName	Coverage	Counts	Percentage	Coverage	Counts	Percentage
Field_Sample-1	csp-1	666	49	0.0735736	520	36	0.0692308
Field_Sample-1	Singelton	666	79	0.118619	520	70	0.134615
Field_Sample-1	Indels	666	25	0.0375375	520	14	0.0269231
Field_Sample-1	csp-3	666	513	0.77027	520	400	0.769231
Field_Sample-2	csp-1	828	577	0.69686	5183	3540	0.683002
Field_Sample-2	Singelton	828	87	0.105072	5183	503	0.097048
Field_Sample-2	Indels	828	31	0.0374396	5183	223	0.0430253
Field_Sample-2	csp-3	828	133	0.160628	5183	917	0.176925
Field_Sample-3	csp-1	759	24	0.0316206	604	17	0.0281457
Field_Sample-3	Singelton	759	81	0.106719	604	67	0.110927
Field_Sample-3	Indels	759	26	0.0342556	604	17	0.0281457
Field_Sample-3	csp-3	759	628	0.827404	604	503	0.832781
Field_Sample-4	csp-1	657	537	0.817352	1188	1005	0.84596
Field_Sample-4	Singelton	657	91	0.138508	1188	132	0.111111
Field_Sample-4	Indels	657	29	0.04414	1188	47	0.0395623
Field_Sample-4	csp-5	657	0	0	1188	4	0.003367
Field_Sample-5	csp-1	839	14	0.0166865	1187	10	0.0084246
Field_Sample-5	Singelton	839	98	0.116806	1187	134	0.11289
Field_Sample-5	Indels	839	39	0.0464839	1187	44	0.0370682
Field_Sample-5	csp-3	839	688	0.820024	1187	999	0.841618
Field_Sample-6	csp-1	726	287	0.395317	525	190	0.361905
Field_Sample-6	Singelton	726	95	0.130854	525	83	0.158095
Field_Sample-6	Indels	726	20	0.0275482	525	13	0.0247619
Field_Sample-6	csp-3	726	324	0.446281	525	239	0.455238
Field_Sample-7	csp-1	1132	18	0.0159011	716	9	0.0125698
Field_Sample-7	Singelton	1132	101	0.0892226	716	77	0.107542
Field_Sample-7	Indels	1132	52	0.0459364	716	21	0.0293296
Field_Sample-7	csp-3	1132	961	0.84894	716	609	0.850559
Field_Sample-8	csp-1	820	563	0.686585	959	630	0.656934
Field_Sample-8	Singelton	820	100	0.121951	959	130	0.135558
Field_Sample-8	Indels	820	21	0.0256098	959	43	0.0448384
Field_Sample-8	csp-3	820	136	0.165854	959	156	0.162669
Field_Sample-9	csp-1	649	240	0.3698	644	230	0.357143
Field_Sample-9	Singelton	649	67	0.103236	644	74	0.114907
Field_Sample-9	Indels	649	20	0.0308166	644	23	0.0357143
Field_Sample-9	csp-3	649	322	0.496148	644	317	0.492236
Field_Sample-10	Singelton	444	53	0.119369	415	35	0.0843373
Field_Sample-10	Indels	444	15	0.0337838	415	17	0.0409639
Field_Sample-10	csp-3	444	376	0.846847	415	363	0.874699
Field_Sample-11	csp-1	786	515	0.655216	474	314	0.662447
Field_Sample-11	Singelton	786	100	0.127226	474	48	0.101266
Field_Sample-11	Indels	786	24	0.0305344	474	18	0.0379747
Field_Sample-11	csp-3	786	147	0.187023	474	94	0.198312
Field_Sample-12	csp-1	768	642	0.835938	515	431	0.836893
Field_Sample-12	Singelton	768	100	0.130208	515	63	0.12233
Field_Sample-12	Indels	768	26	0.0338542	515	21	0.0407767
Field_Sample-13	csp-1	703	583	0.829303	472	386	0.817797
Field_Sample-13	Singelton	703	86	0.122333	472	57	0.120763
Field_Sample-13	Indels	703	22	0.0312945	472	20	0.0423729
Field_Sample-13	csp-5	703	12	0.0170697	472	9	0.0190678
Field_Sample-14	csp-1	1079	842	0.780352	318	248	0.779874
Field_Sample-14	Singelton	1079	119	0.110287	318	30	0.0943396
Field_Sample-14	Indels	1079	26	0.0240964	318	16	0.0503145
Field_Sample-14	csp-3	1079	66	0.0611677	318	16	0.0503145
Field_Sample-14	csp-6	1079	26	0.0240964	318	8	0.0251572
Field_Sample-15	csp-1	875	726	0.829714	866	701	0.809469
Field_Sample-15	Singelton	875	94	0.107429	866	96	0.110855
Field_Sample-15	Indels	875	31	0.0354286	866	35	0.0404157
Field_Sample-15	csp-3	875	24	0.0274286	866	34	0.039261
Field_Sample-16	csp-1	703	589	0.837838	689	565	0.820029
Field_Sample-16	Singelton	703	90	0.128023	689	92	0.133527
Field_Sample-16	Indels	703	24	0.0341394	689	32	0.0464441
Field_Sample-17	Singelton	832	84	0.100962	987	109	0.110436
Field_Sample-17	Indels	832	39	0.046875	987	47	0.047619
Field_Sample-17	csp-3	832	709	0.852163	987	830	0.840932
Field_Sample-17	Noise	832	0	0	987	1	0.00101317
Field_Sample-18	csp-1	770	552	0.716883	661	472	0.71407
Field_Sample-18	Singelton	770	94	0.122078	661	91	0.13767
Field_Sample-18	Indels	770	32	0.0415584	661	30	0.0453858
Field_Sample-18	csp-3	770	92	0.119481	661	68	0.102874
Field_Sample-19	csp-1	686	204	0.297376	529	160	0.302457
Field_Sample-19	Singelton	686	90	0.131195	529	56	0.10586
Field_Sample-19	Indels	686	25	0.0364431	529	25	0.047259
Field_Sample-19	csp-3	686	356	0.51895	529	281	0.531191
Field_Sample-19	csp-6	686	11	0.016035	529	7	0.0132325
Field_Sample-20	csp-1	1462	1243	0.850205	594	481	0.809764
Field_Sample-20	Singelton	1462	152	0.103967	594	75	0.126263
Field_Sample-20	Indels	1462	67	0.0458276	594	38	0.0639731
Field_Sample-21	csp-1	792	677	0.854798	1133	972	0.857899
Field_Sample-21	Singelton	792	85	0.107323	1133	118	0.104148
Field_Sample-21	Indels	792	30	0.0378788	1133	43	0.0379523
Field_Sample-22	Singelton	957	98	0.102403	836	81	0.09689
Field_Sample-22	Indels	957	36	0.0376176	836	43	0.0514354
Field_Sample-22	csp-3	957	823	0.859979	836	712	0.851675
Field_Sample-23	csp-1	805	672	0.834783	480	403	0.839583
Field_Sample-23	Singelton	805	103	0.12795	480	52	0.108333
Field_Sample-23	Indels	805	30	0.0372671	480	25	0.0520833
Field_Sample-24	Singelton	693	76	0.109668	891	134	0.150393
Field_Sample-24	Indels	693	15	0.021645	891	26	0.0291807
Field_Sample-24	csp-3	693	602	0.868687	891	731	0.820426
Field_Sample-25	Singelton	477	63	0.132075	479	55	0.114823
Field_Sample-25	Indels	477	13	0.0272537	479	21	0.0438413
Field_Sample-25	csp-3	477	401	0.840671	479	401	0.837161
Field_Sample-25	Noise	477	0	0	479	2	0.00417537
Field_Sample-26	csp-1	488	402	0.82377	1166	1009	0.865352
Field_Sample-26	Singelton	488	57	0.116803	1166	110	0.0943396
Field_Sample-26	Indels	488	28	0.057377	1166	45	0.0385935
Field_Sample-26	Noise	488	1	0.00204918	1166	2	0.00171527
Field_Sample-27	csp-1	505	240	0.475248	478	254	0.531381
Field_Sample-27	Singelton	505	70	0.138614	478	54	0.112971
Field_Sample-27	Indels	505	25	0.049505	478	24	0.0502092
Field_Sample-27	csp-3	505	170	0.336634	478	146	0.305439
Field_Sample-28	csp-1	569	48	0.0843585	341	22	0.0645161
Field_Sample-28	Singelton	569	64	0.112478	341	42	0.123167
Field_Sample-28	Indels	569	19	0.0333919	341	10	0.0293255
Field_Sample-28	csp-3	569	438	0.769772	341	267	0.782991
Field_Sample-29	csp-1	464	267	0.575431	1035	602	0.581643
Field_Sample-29	Singelton	464	58	0.125	1035	105	0.101449
Field_Sample-29	Indels	464	18	0.0387931	1035	39	0.0376812
Field_Sample-29	csp-3	464	121	0.260776	1035	288	0.278261
Field_Sample-29	Noise	464	0	0	1035	1	0.000966184
Field_Sample-30	Singelton	485	72	0.148454	487	76	0.156057
Field_Sample-30	Indels	485	16	0.0329897	487	16	0.0328542
Field_Sample-30	csp-5	485	397	0.818557	487	395	0.811088
Field_Sample-31	csp-1	821	686	0.835566	552	468	0.847826
Field_Sample-31	Singelton	821	96	0.116931	552	60	0.108696
Field_Sample-31	Indels	821	39	0.047503	552	24	0.0434783
Field_Sample-32	csp-1	484	411	0.849174	590	517	0.876271
Field_Sample-32	Singelton	484	50	0.103306	590	54	0.0915254
Field_Sample-32	Indels	484	23	0.0475207	590	19	0.0322034
Field_Sample-33	csp-1	506	427	0.843874	534	459	0.859551
Field_Sample-33	Singelton	506	54	0.106719	534	56	0.104869
Field_Sample-33	Indels	506	22	0.0434783	534	19	0.0355805
Field_Sample-33	csp-3	506	3	0.00592885	534	0	0
Field_Sample-34	Singelton	497	34	0.0684105	868	98	0.112903
Field_Sample-34	Indels	497	33	0.0663984	868	37	0.0426267
Field_Sample-34	csp-3	497	430	0.865191	868	733	0.84447
Field_Sample-35	csp-1	538	115	0.213755	803	166	0.206725
Field_Sample-35	Singelton	538	63	0.1171	803	87	0.108344
Field_Sample-35	Indels	538	14	0.0260223	803	29	0.0361146
Field_Sample-35	csp-3	538	346	0.643123	803	521	0.648817
Field_Sample-36	Singelton	525	48	0.0914286	539	60	0.111317
Field_Sample-36	Indels	525	17	0.032381	539	25	0.0463822
Field_Sample-36	csp-3	525	460	0.87619	539	454	0.842301
Field_Sample-37	Singelton	472	54	0.114407	313	36	0.115016
Field_Sample-37	Indels	472	18	0.0381356	313	15	0.0479233
Field_Sample-37	csp-3	472	400	0.847458	313	262	0.837061
Field_Sample-22	Singelton	1996	147	0.0736473	1063	82	0.0771402
Field_Sample-22	Indels	1996	4	0.00200401	1063	0	0
Field_Sample-22	cpmp-3	1996	1845	0.924349	1063	981	0.92286
Field_Sample-23	Singelton	289	30	0.103806	207	24	0.115942
Field_Sample-23	cpmp-7	289	259	0.896194	207	183	0.884058
Field_Sample-24	Singelton	3219	325	0.100963	1387	155	0.111752
Field_Sample-24	cpmp-11	3219	2894	0.899037	1387	1232	0.888248
Field_Sample-25	Singelton	678	63	0.0929204	1313	125	0.0952018
Field_Sample-25	Chimera	678	2	0.00294985	1313	0	0
Field_Sample-25	cpmp-14	678	582	0.858407	1313	1135	0.864433
Field_Sample-25	cpmp-26	678	28	0.0412979	1313	50	0.0380807
Field_Sample-25	Noise	678	3	0.00442478	1313	3	0.00228484
Field_Sample-26	cpmp-1	434	384	0.884793	795	695	0.874214
Field_Sample-26	Singelton	434	35	0.0806452	795	67	0.0842767
Field_Sample-26	cpmp-2	434	15	0.0345622	795	29	0.036478
Field_Sample-26	Indels	434	0	0	795	3	0.00377358
Field_Sample-26	Noise	434	0	0	795	1	0.00125786
Field_Sample-27	cpmp-1	829	353	0.425814	1156	471	0.407439
Field_Sample-27	Singelton	829	70	0.0844391	1156	121	0.104671
Field_Sample-27	cpmp-4	829	300	0.361882	1156	421	0.364187
Field_Sample-27	cpmp-5	829	104	0.125452	1156	142	0.122837
Field_Sample-27	Chimera	829	2	0.00241255	1156	1	0.000865052
Field_Sample-28	cpmp-1	844	34	0.0402844	307	14	0.0456026
Field_Sample-28	Singelton	844	69	0.0817536	307	36	0.117264
Field_Sample-28	cpmp-22	844	741	0.877962	307	256	0.833876
Field_Sample-28	Noise	844	0	0	307	1	0.00325733
Field_Sample-29	cpmp-1	517	154	0.297872	288	87	0.302083
Field_Sample-29	Singelton	517	55	0.106383	288	34	0.118056
Field_Sample-29	cpmp-4	517	161	0.311412	288	86	0.298611
Field_Sample-29	cpmp-5	517	147	0.284333	288	81	0.28125
Field_Sample-30	Singelton	945	91	0.0962963	1588	162	0.102015
Field_Sample-30	cpmp-3	945	0	0	1588	3	0.00188917
Field_Sample-30	cpmp-8	945	854	0.903704	1588	1423	0.896096
Field_Sample-31	Singelton	1213	115	0.0948063	539	48	0.0890538
Field_Sample-31	Indels	1213	3	0.00247321	539	0	0
Field_Sample-31	cpmp-31	1213	1095	0.902721	539	491	0.910946
Field_Sample-32	Singelton	309	28	0.0906149	136	8	0.0588235
Field_Sample-32	cpmp-7	309	193	0.624595	136	90	0.661765
Field_Sample-32	cpmp-8	309	88	0.28479	136	38	0.279412
Field_Sample-33	Singelton	1236	122	0.0987055	794	88	0.110831
Field_Sample-33	Indels	1236	4	0.00323625	794	0	0
Field_Sample-33	cpmp-7	1236	1103	0.892395	794	706	0.889169
Field_Sample-33	cpmp-8	1236	7	0.00566343	794	0	0
Field_Sample-34	Singelton	615	51	0.0829268	238	25	0.105042
Field_Sample-34	cpmp-27	615	564	0.917073	238	213	0.894958
Field_Sample-35	Singelton	137	15	0.109489	405	29	0.0716049
Field_Sample-35	cpmp-6	137	112	0.817518	405	363	0.896296
Field_Sample-35	cpmp-7	137	10	0.0729927	405	13	0.0320988
Field_Sample-36	Singelton	1534	151	0.0984355	1904	181	0.095063
Field_Sample-36	cpmp-8	1534	1383	0.901565	1904	1723	0.904937
Field_Sample-37	Singelton	1265	109	0.086166	363	44	0.121212
Field_Sample-37	cpmp-3	1265	711	0.562055	363	226	0.62259
Field_Sample-37	Chimera	1265	10	0.00790514	363	0	0
Field_Sample-37	cpmp-32	1265	433	0.342292	363	93	0.256198
Field_Sample-37	Noise	1265	2	0.00158103	363	0	0
R-1	csp-1	811	7	0.00863132	9009	0	0
R-1	Singelton	811	100	0.123305	9009	812	0.0901321
R-1	Indels	811	30	0.0369914	9009	497	0.0551671
R-1	csp-2	811	390	0.480888	9009	4550	0.505051
R-1	csp-4	811	277	0.341554	9009	3126	0.346986
R-1	Chimera	811	7	0.00863132	9009	24	0.002664
R-10	Singelton	1401	157	0.112063	3341	270	0.0808141
R-10	Indels	1401	66	0.0471092	3341	186	0.055672
R-10	csp-2	1401	190	0.135617	3341	339	0.101467
R-10	csp-4	1401	973	0.694504	3341	2544	0.761449
R-10	Chimera	1401	15	0.0107066	3341	2	0.000598623
R-100	Singelton	1838	173	0.094124	11975	1063	0.0887683
R-100	Indels	1838	96	0.0522307	11975	644	0.0537787
R-100	csp-2	1838	17	0.00924918	11975	269	0.0224635
R-100	csp-4	1838	1551	0.843852	11975	9996	0.834739
R-100	Chimera	1838	1	0.00054407	11975	3	0.000250522
R-1000	Singelton	802	67	0.0835411	1807	163	0.0902048
R-1000	Indels	802	42	0.0523691	1807	92	0.0509131
R-1000	csp-2	802	3	0.00374065	1807	4	0.00221361
R-1000	csp-4	802	690	0.860349	1807	1548	0.856669
R-1500	Singelton	735	94	0.127891	23619	1867	0.0790465
R-1500	Indels	735	35	0.047619	23619	1348	0.0570727
R-1500	csp-4	735	604	0.821769	23619	20381	0.862907
R-1500	Chimera	735	0	0	23619	1	4.23388e-05
R-1500	Noise	735	2	0.00272109	23619	22	0.000931453
R-3000	Singelton	82	71	0.865854	2318	211	0.0910267
R-3000	Indels	82	0	0	2318	136	0.0586713
R-3000	csp-4	82	11	0.134146	2318	1970	0.849871
R-3000	Noise	82	0	0	2318	1	0.000431406
R-50	Singelton	1580	154	0.0974684	14711	1201	0.0816396
R-50	Indels	1580	92	0.0582278	14711	890	0.0604989
R-50	csp-2	1580	39	0.0246835	14711	424	0.028822
R-50	csp-4	1580	1295	0.81962	14711	12170	0.827272
R-50	Chimera	1580	0	0	14711	26	0.00176738
R-500	Singelton	645	76	0.117829	3508	377	0.107469
R-500	Indels	645	32	0.0496124	3508	166	0.0473204
R-500	csp-2	645	0	0	3508	16	0.004561
R-500	csp-4	645	535	0.829457	3508	2948	0.840365
R-500	Chimera	645	0	0	3508	1	0.000285063
R-500	Noise	645	2	0.00310078	3508	0	0
D-5	Singelton	4512	402	0.0890957	70	9	0.128571
D-5	Indels	4512	273	0.0605053	70	0	0
D-5	csp-3	4512	4	0.000886525	70	0	0
D-5	csp-4	4512	3833	0.849512	70	61	0.871429
D-50	Singelton	1436	149	0.10376	540	59	0.109259
D-50	Indels	1436	76	0.0529248	540	33	0.0611111
D-50	csp-4	1436	1211	0.843315	540	448	0.82963
D-500	Singelton	1761	164	0.0931289	3725	357	0.0958389
D-500	Indels	1761	108	0.0613288	3725	187	0.0502013
D-500	csp-4	1761	1489	0.845542	3725	3181	0.85396
D-5000	Singelton	1196	116	0.09699	1374	135	0.0982533
D-5000	Indels	1196	52	0.0434783	1374	67	0.0487627
D-5000	csp-4	1196	1028	0.859532	1374	1172	0.852984
D-50000	Singelton	83	78	0.939759	1623	136	0.0837954
D-50000	Indels	83	0	0	1623	85	0.0523722
D-50000	csp-4	83	5	0.060241	1623	1402	0.863832
